# Supplementary material for: Integration of genomic copy number variations and chemotherapy-response biomarkers in pediatric sarcoma
Source: BMC Med Genomics. 2019 Jan 31;12(Suppl 1):23. doi: 10.1186/s12920-018-0456-5 (PMC6357363; doi:10.1186/s12920-018-0456-5)
Supplement: Supplementary file 1 — All NCCN biomarkers for sarcoma,including diagonosis and therapy determination (XLSX 17 kb) [file 12920_2018_456_MOESM1_ESM.xlsx]

## Sheet: Sheet1
Additional file 1, all NCCN biomarkers for sarcoma,including diagonosis and therapy determination
No	Disease Description	Specific Indication	Molecular Abnormality	Test	Chromosome	Gene Symbol	Test Detects	Methodology	NCCN Category of Evidence	Specimen Types	NCCN Recommendation: Clinical Decision	Test Purpose	When to test	Guideline Page with Test Recommendation
1	Soft Tissue sarcoma	Alveolar soft part sarcoma	Der(17)t(X;17)(p11;q25) translocation	Der(17)t(X;17)(p11;q25) ASPL-TFE3 translocation	der(17)t(X;17)(p11;q25)	ASPSCR1-TFE3	Translocation	FISH, PCR	2A		Workup: Essential. Appropriate use of ancillary diagnostic methodologies.,Morphologic diagnosis based on microscopic examination of histologic sections remains the gold standard for sarcoma diagnosis. However, several ancillary techniques are useful in support of morphologic diagnosis, including immunohistochemistry, classical cytogenetics, electron microscopy, and molecular genetic testing. Tumo…	Diagnostic	Initial diagnostic workup	SARC-B 2 of 3,EXTSARC-1	Molecular genetic testing has emerged as a particularly powerful ancillary testing approach since many sarcoma types harbor characteristic genetic aberrations, including single base pair substitutions, deletions and amplifications, and translocations. Most molecular testing utilizes fluorescence in situ hybridization (FISH) approaches or polymerase chain reaction (PCR)-based methods. ,ASPL-TFE3 i…
2	Soft Tissue sarcoma	Inflammatory myofibroblastic tumor	(2;11)(p23;p15) translocation	(2;11)(p23;p15) CARS-ALK translocation	t(2;11)(p23;p15)	CARS-ALK	Translocation	FISH, PCR	2A		Workup: Essential. Appropriate use of ancillary diagnostic methodologies.,Morphologic diagnosis based on microscopic examination of histologic sections remains the gold standard for sarcoma diagnosis. However, several ancillary techniques are useful in support of morphologic diagnosis, including immunohistochemistry, classical cytogenetics, electron microscopy, and molecular genetic testing. Tumo…	Diagnostic	Initial diagnostic workup	SARCB 3 of 3,EXTSARC-1	Molecular genetic testing has emerged as a particularly powerful ancillary testing approach since many sarcoma types harbor characteristic genetic aberrations, including single base pair substitutions, deletions and amplifications, and translocations. Most molecular testing utilizes fluorescence in situ hybridization (FISH) approaches or polymerase chain reaction (PCR)-based methods.
3	Soft Tissue sarcoma	Atypical Lipomatous Tumor/well differentiated liposarcoma (ALT/WDLPS)	Supernumerary ring chromosomes; giant marker chromosome. amplification of region 12q14-15, including MDM2, CDK4, HMGA2, SAS, GL2	Supernumerary ring chromosomes; giant marker chromosomes	12q14-15	CDK4, GL2, HMGA2, MDM2, SAS	Supernumerary ring chromosomes; giant marker chromosomes	FISH, PCR	2A		Workup: Essential. Appropriate use of ancillary diagnostic methodologies.,Morphologic diagnosis based on microscopic examination of histologic sections remains the gold standard for sarcoma diagnosis. However, several ancillary techniques are useful in support of morphologic diagnosis, including immunohistochemistry, classical cytogenetics, electron microscopy, and molecular genetic testing. Tumo…	Diagnostic	Initial diagnostic workup	SARC-B 2 of 3,EXTSARC-1	Molecular genetic testing has emerged as a particularly powerful ancillary testing approach since many sarcoma types harbor characteristic genetic aberrations, including single base pair substitutions, deletions and amplifications, and translocations. Most molecular testing utilizes fluorescence in situ hybridization (FISH) approaches or polymerase chain reaction (PCR)-based methods.
4	Soft Tissue sarcoma	Dedifferentiated liposarcoma	Supernumerary ring chromosomes; giant marker chromosome. amplification of region 12q14-15, including MDM2, CDK4, HMGA2, SAS, GL2	Supernumerary ring chromosomes; giant marker chromosomes	12q14-15	CDK4, GL2, HMGA2, MDM2, SAS	Supernumerary ring chromosomes; giant marker chromosomes	FISH, PCR	2A		Workup: Essential. Appropriate use of ancillary diagnostic methodologies.,Morphologic diagnosis based on microscopic examination of histologic sections remains the gold standard for sarcoma diagnosis. However, several ancillary techniques are useful in support of morphologic diagnosis, including immunohistochemistry, classical cytogenetics, electron microscopy, and molecular genetic testing. Tumo…	Diagnostic	Initial diagnostic workup	SARC-B 2 of 3,EXTSARC-1	Molecular genetic testing has emerged as a particularly powerful ancillary testing approach since many sarcoma types harbor characteristic genetic aberrations, including single base pair substitutions, deletions and amplifications, and translocations. Most molecular testing utilizes fluorescence in situ hybridization (FISH) approaches or polymerase chain reaction (PCR)-based methods.
5	Soft Tissue sarcoma	Inflammatory myofibroblastic tumor	(2;17)(p23;q23) translocation	(2;17)(p23;q23) CLTC-ALK translocation	t(2;17)(p23;q23)	CLTC-ALK	Translocation	FISH, PCR	2A		Workup: Essential. Appropriate use of ancillary diagnostic methodologies.,Morphologic diagnosis based on microscopic examination of histologic sections remains the gold standard for sarcoma diagnosis. However, several ancillary techniques are useful in support of morphologic diagnosis, including immunohistochemistry, classical cytogenetics, electron microscopy, and molecular genetic testing.Tumor…	Diagnostic	Initial diagnostic workup	SARC-B 3 of 3,EXTSARC-1	Molecular genetic testing has emerged as a particularly powerful ancillary testing approach since many sarcoma types harbor characteristic genetic aberrations, including single base pair substitutions, deletions and amplifications, and translocations. Most molecular testing utilizes fluorescence in situ hybridization (FISH) approaches or polymerase chain reaction (PCR)-based methods.
6	Soft Tissue sarcoma	Dermatofibrosarcoma protuberans	(17;22)(q21;q13) translocation and derivative ring chromosomes	(17;22)(q21;q13) translocation and derivative ring chromosomes	t(17;22)(q21;q13) and derivative ring chromosomes	COL1A1-PDGFB	Translocation	FISH, PCR	2A		Workup: Essential. Appropriate use of ancillary diagnostic methodologies.,Morphologic diagnosis based on microscopic examination of histologic sections remains the gold standard for sarcoma diagnosis. However, several ancillary techniques are useful in support of morphologic diagnosis, including immunohistochemistry, classical cytogenetics, electron microscopy, and molecular genetic testing. Tumo…	Diagnostic	Initial diagnostic workup	SARC-B 2 of 3,EXTSARC-1	Molecular genetic testing has emerged as a particularly powerful ancillary testing approach since many sarcoma types harbor characteristic genetic aberrations, including single base pair substitutions, deletions and amplifications, and translocations. Most molecular testing utilizes fluorescence in situ hybridization (FISH) approaches or polymerase chain reaction (PCR)-based methods
7	Soft Tissue sarcoma	Tenosynovial giant cell tumor/pigmented villonodular synovitis (TGCT/PVNS)	(1;2)(p13;q35) translocation	(1;2)(p13;q35) translocation	t(1;2)(p13;q35)	CSF1	Translocation	FISH, PCR	2A		Workup: Essential. Appropriate use of ancillary diagnostic methodologies.,Morphologic diagnosis based on microscopic examination of histologic sections remains the gold standard for sarcoma diagnosis. However, several ancillary techniques are useful in support of morphologic diagnosis, including immunohistochemistry, classical cytogenetics, electron microscopy, and molecular genetic testing. Tumo…	Diagnostic	Initial diagnostic workup	SARC-B 3 of 3,EXTSARC-1	Molecular genetic testing has emerged as a particularly powerful ancillary testing approach since many sarcoma types harbor characteristic genetic aberrations, including single base pair substitutions, deletions and amplifications, and translocations. Most molecular testing utilizes fluorescence in situ hybridization (FISH) approaches or polymerase chain reaction (PCR)-based methods.
8	Soft Tissue sarcoma	Congenital/infantile-fibrosarcoma	(12;15)(p13;q25) translocation	(12;15)(p13;q25) ETV6-NTRK3 translocation	t(12;15)(p13;q25)	ETV6-NTRK3	Translocation	FISH, PCR	2A		Workup: Essential. Appropriate use of ancillary diagnostic methodologies.,Morphologic diagnosis based on microscopic examination of histologic sections remains the gold standard for sarcoma diagnosis. However, several ancillary techniques are useful in support of morphologic diagnosis, including immunohistochemistry, classical cytogenetics, electron microscopy, and molecular genetic testing. Tumo…	Diagnostic	Initial diagnostic workup	SARC-B 2 of 3,EXTSARC-1	Molecular genetic testing has emerged as a particularly powerful ancillary testing approach since many sarcoma types harbor characteristic genetic aberrations, including single base pair substitutions, deletions and amplifications, and translocations. Most molecular testing utilizes fluorescence in situ hybridization (FISH) approaches or polymerase chain reaction (PCR)-based methods.
9	Soft Tissue sarcoma	Angiomatoid fibrous histiocytoma	(12;22)(q13;q12) translocation	(12;22)(q13;q12) EWSR1-ATF1 translocation	t(12;22)(q13;q12)	EWSR1-ATF1	Translocation	FISH, PCR	2A		Workup: Essential. Appropriate use of ancillary diagnostic methodologies.,Morphologic diagnosis based on microscopic examination of histologic sections remains the gold standard for sarcoma diagnosis. However, several ancillary techniques are useful in support of morphologic diagnosis, including immunohistochemistry, classical cytogenetics, electron microscopy, and molecular genetic testing. Tumo…	Diagnostic	Initial diagnostic workup	SARC-B 2 of 3,EXTSARC-1	Molecular genetic testing has emerged as a particularly powerful ancillary testing approach since many sarcoma types harbor characteristic genetic aberrations, including single base pair substitutions, deletions and amplifications, and translocations. Most molecular testing utilizes fluorescence in situ hybridization (FISH) approaches or polymerase chain reaction (PCR)-based methods.
10	Soft Tissue sarcoma	Clear cell sarcoma	(12;22)(q13;q12) translocation	(12;22)(q13;q12) EWSR1-ATF1 translocation	t(12;22)(q13;q12)	EWSR1-ATF1	Translocation	FISH, PCR	2A		Workup: Essential. Appropriate use of ancillary diagnostic methodologies.,Morphologic diagnosis based on microscopic examination of histologic sections remains the gold standard for sarcoma diagnosis. However, several ancillary techniques are useful in support of morphologic diagnosis, including immunohistochemistry, classical cytogenetics, electron microscopy, and molecular genetic testing. Tumo…	Diagnostic	Initial diagnostic workup	SARC-B 2 of 3,EXTSARC-1	Molecular genetic testing has emerged as a particularly powerful ancillary testing approach since many sarcoma types harbor characteristic genetic aberrations, including single base pair substitutions, deletions and amplifications, and translocations. Most molecular testing utilizes fluorescence in situ hybridization (FISH) approaches or polymerase chain reaction (PCR)-based methods.
11	Soft Tissue sarcoma	Angiomatoid fibrous histiocytoma	(2;22)(q33;q12) translocation	(2;22)(q33;q12) EWSR1-CREB1 translocation	t(2;22)(q33;q12)	EWSR1-CREB1	Translocation	FISH, PCR	2A		Workup: Essential. Appropriate use of ancillary diagnostic methodologies.,Morphologic diagnosis based on microscopic examination of histologic sections remains the gold standard for sarcoma diagnosis. However, several ancillary techniques are useful in support of morphologic diagnosis, including immunohistochemistry, classical cytogenetics, electron microscopy, and molecular genetic testing. Tumo…	Diagnostic	Initial diagnostic workup	SARC-B 2 of 3,EXTSARC-1	Molecular genetic testing has emerged as a particularly powerful ancillary testing approach since many sarcoma types harbor characteristic genetic aberrations, including single base pair substitutions, deletions and amplifications, and translocations. Most molecular testing utilizes fluorescence in situ hybridization (FISH) approaches or polymerase chain reaction (PCR)-based methods.
12	Soft Tissue sarcoma	Clear cell sarcoma	(2;22)(q33;q12) translocation	(2;22)(q33;q12) EWSR1-CREB1 translocation	t(2;22)(q33;q12)	EWSR1-CREB1	Translocation	FISH, PCR	2A		Workup: Essential. Appropriate use of ancillary diagnostic methodologies.,Morphologic diagnosis based on microscopic examination of histologic sections remains the gold standard for sarcoma diagnosis. However, several ancillary techniques are useful in support of morphologic diagnosis, including immunohistochemistry, classical cytogenetics, electron microscopy, and molecular genetic testing. Tumo…	Diagnostic	Initial diagnostic workup	SARC-B 2 of 3,EXTSARC-1	Molecular genetic testing has emerged as a particularly powerful ancillary testing approach since many sarcoma types harbor characteristic genetic aberrations, including single base pair substitutions, deletions and amplifications, and translocations. Most molecular testing utilizes fluorescence in situ hybridization (FISH) approaches or polymerase chain reaction (PCR)-based methods.
13	Soft Tissue sarcoma	Myxoid/round cell liposarcoma	(12;22)(q13;q12) translocation	(12;22)(q13;q12) EWSR1-DDIT3 translocation	t(12;22)(q13;q12)	EWSR1-DDIT3	Translocation	FISH, PCR	2A		Workup: Essential. Appropriate use of ancillary diagnostic methodologies.,Morphologic diagnosis based on microscopic examination of histologic sections remains the gold standard for sarcoma diagnosis. However, several ancillary techniques are useful in support of morphologic diagnosis, including immunohistochemistry, classical cytogenetics, electron microscopy, and molecular genetic testing. Tumo…	Diagnostic	Initial diagnostic workup	SARC-B 2 of 3,EXTSARC-1	Molecular genetic testing has emerged as a particularly powerful ancillary testing approach since many sarcoma types harbor characteristic genetic aberrations, including single base pair substitutions, deletions and amplifications, and translocations. Most molecular testing utilizes fluorescence in situ hybridization (FISH) approaches or polymerase chain reaction (PCR)-based methods.
14	Soft Tissue sarcoma	Ewing Sarcoma/peripheral neuroectodermal tumor	(21;22)(q22;q12) translocation	(21;22)(q22;q12) EWS1-ERG translocation	t(21;22)(q22;q12)	EWSR1-ERG	Translocation	FISH, PCR	2A		Workup: Essential. Appropriate use of ancillary diagnostic methodologies. ,Morphologic diagnosis based on microscopic examination of histologic sections remains the gold standard for sarcoma diagnosis. However, several ancillary techniques are useful in support of morphologic diagnosis, including immunohistochemistry, classical cytogenetics, electron microscopy, and molecular genetic testing.,Tum…	Diagnostic	Initial diagnostic workup	SARC-B 1 of 3,EXTSARC-1	Molecular genetic testing has emerged as a particularly powerful ancillary testing approach since many sarcoma types harbor characteristic genetic aberrations, including single base pair substitutions, deletions and amplifications, and translocations. Most molecular testing utilizes fluorescence in situ hybridization (FISH) approaches or polymerase chain reaction (PCR)-based methods. ,EWS1-ERG is…
15	Bone Cancer - Ewing's sarcoma	Ewing Sarcoma Family of Tumors	(21;22)(q22;q12) translocation	(21;22)(q22;q12) translocation	t(21;22)(q22;q12)	EWSR1-ERG	Translocation	Cytogenetics, Molecular studies	2A	Bone marrow	Workup, Ewing's Sarcoma. Strongly consider cytogenetics and/or molecular studies (may require re-biopsy). 90% of Ewing's family tumors will have one of four specific cytogenetic translocations. The EWS-FLI1 fusion transcript resulting from the chromosomal translocation t(11;22)(q24;q12) is identified in about 85% of Ewing's sarcoma.	Diagnostic	Initial Workup when small round blue cell tumor is In the differential	EW-1,MS-11	Molecular studies mentioned on EW-1, and detailed on MS-11.
16	Soft Tissue sarcoma	Ewing Sarcoma/peripheral neuroectodermal tumor	(7;22)(p22;q12) translocation	(7;22)(p22;q12) EWSR1-ETV1 translocation	t(7;22)(p22;q12)	EWSR1-ETV1	Translocation	FISH, PCR	2A		Workup: Essential. Appropriate use of ancillary diagnostic methodologies.,Morphologic diagnosis based on microscopic examination of histologic sections remains the gold standard for sarcoma diagnosis. However, several ancillary techniques are useful in support of morphologic diagnosis, including immunohistochemistry, classical cytogenetics, electron microscopy, and molecular genetic testing. Tumo…	Diagnostic	Initial diagnostic workup	SARC-B 1 of 3,EXTSARC-1	Molecular genetic testing has emerged as a particularly powerful ancillary testing approach since many sarcoma types harbor characteristic genetic aberrations, including single base pair substitutions, deletions and amplifications, and translocations. Most molecular testing utilizes fluorescence in situ hybridization (FISH) approaches or polymerase chain reaction (PCR)-based methods.
17	Bone Cancer - Ewing's sarcoma	Ewing Sarcoma Family of Tumors	(7;22)(p22;q12) translocation	(7;22)(p22;q12) translocation	t(7;22)(p22;q12)	EWSR1-ETV1	Translocation	Cytogenetics, Molecular studies	2A	Bone marrow	Workup, Ewing's Sarcoma. Strongly consider cytogenetics and/or molecular studies (may require re-biopsy). 90% of Ewing's family tumors will have one of four specific cytogenetic translocations. The EWS-FLI1 fusion transcript resulting from the chromosomal translocation t(11;22)(q24;q12) is identified in about 85% of Ewing's sarcoma.	Diagnostic	Initial Workup when small round blue cell tumor is In the differential	EW-1,MS-11	Molecular studies mentioned on EW-1, and detailed on MS-11.
18	Soft Tissue sarcoma	Ewing Sarcoma/peripheral neuroectodermal tumor	(17;22)(q12;q12) translocation	(17;22)(q12;q12) EWSR1-E1AF translocation	t(17;22)(q12;q12)	EWSR1-ETV4	Translocation	FISH, PCR	2A		Workup: Essential. Appropriate use of ancillary diagnostic methodologies.,Morphologic diagnosis based on microscopic examination of histologic sections remains the gold standard for sarcoma diagnosis. However, several ancillary techniques are useful in support of morphologic diagnosis, including immunohistochemistry, classical cytogenetics, electron microscopy, and molecular genetic testing.Tumor…	Diagnostic	Initial diagnostic workup	SARC-B 1 of 3,EXTSARC-1	Molecular genetic testing has emerged as a particularly powerful ancillary testing approach since many sarcoma types harbor characteristic genetic aberrations, including single base pair substitutions, deletions and amplifications, and translocations. Most molecular testing utilizes fluorescence in situ hybridization (FISH) approaches or polymerase chain reaction (PCR)-based methods. ,EWSR1-E1AF …
19	Bone Cancer - Ewing's sarcoma	Ewing Sarcoma Family of Tumors	(17;22)(q12;q12) translocation	(17;22)(q12;q12) EWSR1-ETV4 translocation	t(17;22)(q12;q12)	EWSR1-ETV4	Translocation	Cytogenetics, Molecular studies	2A	Bone marrow	Workup, Ewing's Sarcoma. Strongly consider cytogenetics and/or molecular studies (may require re-biopsy). 90% of Ewing's family tumors will have one of four specific cytogenetic translocations. The EWS-FLI1 fusion transcript resulting from the chromosomal translocation t(11;22)(q24;q12) is identified in about 85% of Ewing's sarcoma.	Diagnostic	Initial Workup when small round blue cell tumor is In the differential	EW-1,MS-11	Molecular studies mentioned on EW-1, and detailed on MS-11.
20	Soft Tissue sarcoma	Ewing Sarcoma/peripheral neuroectodermal tumor	(2;22)(q33;q12) translocation	(2;22)(q33;q12) EWSR1-FEV translocation	t(2;22)(q33;q12)	EWSR1-FEV	Translocation	FISH, PCR	2A		Workup: Essential. Appropriate use of ancillary diagnostic methodologies.,Morphologic diagnosis based on microscopic examination of histologic sections remains the gold standard for sarcoma diagnosis. However, several ancillary techniques are useful in support of morphologic diagnosis, including immunohistochemistry, classical cytogenetics, electron microscopy, and molecular genetic testing. Tumo…	Diagnostic	Initial diagnostic workup	SARC-B 1 of 3,EXTSARC-1	Molecular genetic testing has emerged as a particularly powerful ancillary testing approach since many sarcoma types harbor characteristic genetic aberrations, including single base pair substitutions, deletions and amplifications, and translocations. Most molecular testing utilizes fluorescence in situ hybridization (FISH) approaches or polymerase chain reaction (PCR)-based methods.
21	Bone Cancer - Ewing's sarcoma	Ewing Sarcoma Family of Tumors	(2;22)(q33;q12) translocation	(2;22)(q33;q12) EWSR1-FEV translocation	t(2;22)(q33;q12)	EWSR1-FEV	Translocation	Cytogenetics, Molecular studies	2A	Bone marrow	Workup, Ewing's Sarcoma. Strongly consider cytogenetics and/or molecular studies (may require re-biopsy). 90% of Ewing's family tumors will have one of four specific cytogenetic translocations. The EWS-FLI1 fusion transcript resulting from the chromosomal translocation t(11;22)(q24;q12) is identified in about 85% of Ewing's sarcoma.	Diagnostic	Initial Workup when small round blue cell tumor is In the differential	EW-1,MS-11	Molecular studies mentioned on EW-1, and detailed on MS-11.
22	Soft Tissue sarcoma	Ewing Sarcoma/peripheral neuroectodermal tumor	(11;22)(q24;q12) translocation	(11;22)(q24;q12) EWS-FLI1 translocation	t(11;22)(q24;q12)	EWSR1-FLI1	Translocation	FISH, PCR	2A		Workup: Essential. Appropriate use of ancillary diagnostic methodologies.,Morphologic diagnosis based on microscopic examination of histologic sections remains the gold standard for sarcoma diagnosis. However, several ancillary techniques are useful in support of morphologic diagnosis, including immunohistochemistry, classical cytogenetics, electron microscopy, and molecular genetic testing. Tumo…	Diagnostic	Initial diagnostic workup	SARC-B 1 of 3,EXTSARC-1	Molecular genetic testing has emerged as a particularly powerful ancillary testing approach since many sarcoma types harbor characteristic genetic aberrations, including single base pair substitutions, deletions and amplifications, and translocations. Most molecular testing utilizes fluorescence in situ hybridization (FISH) approaches or polymerase chain reaction (PCR)-based methods.
23	Bone Cancer - Ewing's sarcoma	Ewing Sarcoma Family of Tumors	(11;22)(q24;q12) translocation	(11;22)(q24;q12) translocation	t(11;22)(q24;q12)	EWSR1-FLI1	Translocation	Cytogenetics, Molecular studies	2A	Bone marrow	Workup, Ewing's Sarcoma. Strongly consider cytogenetics and/or molecular studies (may require re-biopsy). 90% of Ewing's family tumors will have one of four specific cytogenetic translocations. The EWS-FLI1 fusion transcript resulting from the chromosomal translocation t(11;22)(q24;q12) is identified in about 85% of Ewing's sarcoma.	Diagnostic	Initial Workup when small round blue cell tumor is In the differential	EW-1,MS-11	Molecular studies mentioned on EW-1, and detailed on MS-11
24	Soft Tissue sarcoma	Extraskeletal myxoid chondrosarcoma	(9;22)(q22;q12) translocation	(9;22)(q22;q12) EWSR1-NR4A3 translocation	t(9;22)(q22;q12)	EWSR1-NR4A3	Translocation	FISH, PCR	2A		Workup: Essential. Appropriate use of ancillary diagnostic methodologies.,Morphologic diagnosis based on microscopic examination of histologic sections remains the gold standard for sarcoma diagnosis. However, several ancillary techniques are useful in support of morphologic diagnosis, including immunohistochemistry, classical cytogenetics, electron microscopy, and molecular genetic testing. Tumo…	Diagnostic	Initial diagnostic workup	SARC-B 3 of 3,EXTSARC-1	Molecular genetic testing has emerged as a particularly powerful ancillary testing approach since many sarcoma types harbor characteristic genetic aberrations, including single base pair substitutions, deletions and amplifications, and translocations. Most molecular testing utilizes fluorescence in situ hybridization (FISH) approaches or polymerase chain reaction (PCR)-based methods.
25	Soft Tissue sarcoma	Ewing Sarcoma/peripheral neuroectodermal tumor	(22)q12;q12) inversion	(22)q12;q12) EWSR1-ZSG inversion	inv(22)(q12;q12)	EWSR1-PATZ1	Chromosome inversion	FISH, PCR	2A		Workup: Essential. Appropriate use of ancillary diagnostic methodologies.,Morphologic diagnosis based on microscopic examination of histologic sections remains the gold standard for sarcoma diagnosis. However, several ancillary techniques are useful in support of morphologic diagnosis, including immunohistochemistry, classical cytogenetics, electron microscopy, and molecular genetic testing. Tumo…	Diagnostic	Initial diagnostic workup	SARC-B 1 of 3,EXTSARC-1	From Principles of ancillary techniques useful in the diagnosis of sarcomas. EWSR1-ZSG is the gene terminology used in the guideline.
26	Soft Tissue sarcoma	Desmoplastic Small Round Cell Tumor	(11;22)(p13;q12) translocation	(11;22)(p13;q12) EWSR1-WT1 translocation	t(11;22)(p13;q12)	EWSR1-WT1	Translocation	FISH, PCR	2A		Workup: Essential. Appropriate use of ancillary diagnostic methodologies.,Morphologic diagnosis based on microscopic examination of histologic sections remains the gold standard for sarcoma diagnosis. However, several ancillary techniques are useful in support of morphologic diagnosis, including immunohistochemistry, classical cytogenetics, electron microscopy, and molecular genetic testing. Tumo…	Diagnostic	Initial diagnostic workup	EXTSARC-1,SARC-B 1 of 3	Molecular genetic testing has emerged as a particularly powerful ancillary testing approach since many sarcoma types harbor characteristic genetic aberrations, including single base pair substitutions, deletions and amplifications, and translocations. Most molecular testing utilizes fluorescence in situ hybridization (FISH) approaches or polymerase chain reaction (PCR)-based methods.
27	Soft Tissue sarcoma	Angiomatoid fibrous histiocytoma	(12;16)(q13;p11) translocation	(12;16)(q13;p11) FUS-ATF1 translocation	t(12;16)(q13;p11)	FUS-ATF1	Translocation	FISH, PCR	2A		Workup: Essential. Appropriate use of ancillary diagnostic methodologies.,Morphologic diagnosis based on microscopic examination of histologic sections remains the gold standard for sarcoma diagnosis. However, several ancillary techniques are useful in support of morphologic diagnosis, including immunohistochemistry, classical cytogenetics, electron microscopy, and molecular genetic testing. Tumo…	Diagnostic	Initial diagnostic workup	SARC-B 2 of 3,EXTSARC-1	Molecular genetic testing has emerged as a particularly powerful ancillary testing approach since many sarcoma types harbor characteristic genetic aberrations, including single base pair substitutions, deletions and amplifications, and translocations. Most molecular testing utilizes fluorescence in situ hybridization (FISH) approaches or polymerase chain reaction (PCR)-based methods.
28	Soft Tissue sarcoma	Low grade fibromyxoid sarcoma	(11;16)(p11;p11) translocation	(11;16)(p11;p11) FUS-CREB3L1 translocation	t(11;16)(p11;p11)	FUS-CREB3L1	Translocation	FISH, PCR	2A		Workup: Essential. Appropriate use of ancillary diagnostic methodologies.,Morphologic diagnosis based on microscopic examination of histologic sections remains the gold standard for sarcoma diagnosis. However, several ancillary techniques are useful in support of morphologic diagnosis, including immunohistochemistry, classical cytogenetics, electron microscopy, and molecular genetic testing. Tumo…	Diagnostic	Initial diagnostic workup	SARC-B 3 of 3,EXTSARC-1	Molecular genetic testing has emerged as a particularly powerful ancillary testing approach since many sarcoma types harbor characteristic genetic aberrations, including single base pair substitutions, deletions and amplifications, and translocations. Most molecular testing utilizes fluorescence in situ hybridization (FISH) approaches or polymerase chain reaction (PCR)-based methods.
29	Soft Tissue sarcoma	Low grade fibromyxoid sarcoma	(7;16)(q33;p11) translocation	(7;16)(q33;p11) FUS-CREB3L2 translocation	t(7;16)(q33;p11)	FUS-CREB3L2	Translocation	FISH, PCR	2A		Workup: Essential. Appropriate use of ancillary diagnostic methodologies.,Morphologic diagnosis based on microscopic examination of histologic sections remains the gold standard for sarcoma diagnosis. However, several ancillary techniques are useful in support of morphologic diagnosis, including immunohistochemistry, classical cytogenetics, electron microscopy, and molecular genetic testing. Tumo…	Diagnostic	Initial diagnostic workup	SARC-B 3 of 3,EXTSARC-1	Molecular genetic testing has emerged as a particularly powerful ancillary testing approach since many sarcoma types harbor characteristic genetic aberrations, including single base pair substitutions, deletions and amplifications, and translocations. Most molecular testing utilizes fluorescence in situ hybridization (FISH) approaches or polymerase chain reaction (PCR)-based methods.
30	Soft Tissue sarcoma	Myxoid/round cell liposarcoma	(12;16)(q13;p11) translocation	(12;16)(q13;p11) FUS-DDIT3 translocation	t(12;16)(q13;p11)	FUS-DDIT3	Translocation	FISH, PCR	2A		Workup: Essential. Appropriate use of ancillary diagnostic methodologies.,Morphologic diagnosis based on microscopic examination of histologic sections remains the gold standard for sarcoma diagnosis. However, several ancillary techniques are useful in support of morphologic diagnosis, including immunohistochemistry, classical cytogenetics, electron microscopy, and molecular genetic testing. Tumo…	Diagnostic	Initial diagnostic workup	SARC-B 2 of 3,EXTSARC-1	Molecular genetic testing has emerged as a particularly powerful ancillary testing approach since many sarcoma types harbor characteristic genetic aberrations, including single base pair substitutions, deletions and amplifications, and translocations. Most molecular testing utilizes fluorescence in situ hybridization (FISH) approaches or polymerase chain reaction (PCR)-based methods.
31	Soft Tissue sarcoma	Ewing Sarcoma/peripheral neuroectodermal tumor	(16;21)(p11;q22) translocation	(16;21)(p11;q22) FUS-ERG translocation	t(16;21)(p11;q22)	FUS-ERG	Translocation	FISH, PCR	2A		Workup: Essential. Appropriate use of ancillary diagnostic methodologies.,Morphologic diagnosis based on microscopic examination of histologic sections remains the gold standard for sarcoma diagnosis. However, several ancillary techniques are useful in support of morphologic diagnosis, including immunohistochemistry, classical cytogenetics, electron microscopy, and molecular genetic testing. Tumo…	Diagnostic	Initial diagnostic workup	SARC-B 1 of 3,EXTSARC-1	Molecular genetic testing has emerged as a particularly powerful ancillary testing approach since many sarcoma types harbor characteristic genetic aberrations, including single base pair substitutions, deletions and amplifications, and translocations. Most molecular testing utilizes fluorescence in situ hybridization (FISH) approaches or polymerase chain reaction (PCR)-based methods.
32	Bone Cancer - Ewing's sarcoma	Ewing Sarcoma Family of Tumors	(16;21)(p11;q22) translocation	(16;21)(p11;q22) translocation	t(16;21)(p11;q22)	FUS-ERG	Translocation	Cytogenetics, Molecular studies	2A	Bone marrow	Workup, Ewing's Sarcoma. Strongly consider cytogenetics and/or molecular studies (may require re-biopsy). 90% of Ewing's family tumors will have one of four specific cytogenetic translocations. The EWS-FLI1 fusion transcript resulting from the chromosomal translocation t(11;22)(q24;q12) is identified in about 85% of Ewing's sarcoma.	Diagnostic	Initial Workup when small round blue cell tumor is In the differential	EW-1,MS-11	Molecular studies mentioned on EW-1, and detailed on MS-11.
33	Bone Cancer - Ewing's sarcoma	Ewing Sarcoma Family of Tumors	(2;16)(q36;p11) translocation	(2;16)(q36;p11) translocation	t(2;16)(q36;p11)	FUS-FEV	Translocation	Cytogenetics, Molecular studies	2A	Bone marrow	Workup, Ewing's Sarcoma. Strongly consider cytogenetics and/or molecular studies (may require re-biopsy). 90% of Ewing's family tumors will have one of four specific cytogenetic translocations. The EWS-FLI1 fusion transcript resulting from the chromosomal translocation t(11;22)(q24;q12) is identified in about 85% of Ewing's sarcoma.	Diagnostic	Initial Workup when small round blue cell tumor is In the differential	EW-1,MS-11	Molecular studies mentioned on EW-1, and detailed on MS-11.
34	Soft Tissue sarcoma	Mesenchymal chondrosarcoma	HEY1-NCOA2 fusion	HEY1-NCOA2 fusion	8	HEY1-NCOA2	Fusion	DNA sequence analysis, FISH, PCR	2A		Workup: Essential. Appropriate use of ancillary diagnostic methodologies.,Morphologic diagnosis based on microscopic examination of histologic sections remains the gold standard for sarcoma diagnosis. However, several ancillary techniques are useful in support of morphologic diagnosis, including immunohistochemistry, classical cytogenetics, electron microscopy, and molecular genetic testing. Tumo…	Diagnostic	Initial diagnostic workup	SARC-B 3 of 3,EXTSARC-1	Molecular genetic testing has emerged as a particularly powerful ancillary testing approach since many sarcoma types harbor characteristic genetic aberrations, including single base pair substitutions, deletions and amplifications, and translocations. Most molecular testing utilizes fluorescence in situ hybridization (FISH) approaches or polymerase chain reaction (PCR)-based methods.
35	Soft Tissue sarcoma	Solitary fibrous tumor	NAB2-STAT6 fusion	NAB2-STAT6 fusion	12	NAB2-STAT6	Fusion	DNA sequence analysis, FISH, PCR	2A		Workup: Essential. Appropriate use of ancillary diagnostic methodologies.,Morphologic diagnosis based on microscopic examination of histologic sections remains the gold standard for sarcoma diagnosis. However, several ancillary techniques are useful in support of morphologic diagnosis, including immunohistochemistry, classical cytogenetics, electron microscopy, and molecular genetic testing. Tumo…	Diagnostic	Initial diagnostic workup	SARC-B 3 of 3,EXTSARC-1	Molecular genetic testing has emerged as a particularly powerful ancillary testing approach since many sarcoma types harbor characteristic genetic aberrations, including single base pair substitutions, deletions and amplifications, and translocations. Most molecular testing utilizes fluorescence in situ hybridization (FISH) approaches or polymerase chain reaction (PCR)-based methods.
36	Soft Tissue sarcoma	Alveolar rhabdomyosarcoma	(2;13)(q35;q14) translocation	(2;13)(q35;q14) PAX3-FKHR translocation	t(2;13)(q35;q14)	PAX3-FOXO1	Translocation	FISH, PCR	2A		Workup: Essential. Appropriate use of ancillary diagnostic methodologies.,Morphologic diagnosis based on microscopic examination of histologic sections remains the gold standard for sarcoma diagnosis. However, several ancillary techniques are useful in support of morphologic diagnosis, including immunohistochemistry, classical cytogenetics, electron microscopy, and molecular genetic testing. Tumo…	Diagnostic	Initial diagnostic workup	SARC-B 1 of 3,EXTSARC-1	Molecular genetic testing has emerged as a particularly powerful ancillary testing approach since many sarcoma types harbor characteristic genetic aberrations, including single base pair substitutions, deletions and amplifications, and translocations. Most molecular testing utilizes fluorescence in situ hybridization (FISH) approaches or polymerase chain reaction (PCR)-based methods.
37	Soft Tissue sarcoma	Alveolar rhabdomyosarcoma	(X;2)(q13;q35) translocation	(X;2)(q13;q35) PAX3-AFX translocation	t(X;2)(q13;q35)	PAX3-FOXO4	Translocation	FISH, PCR	2A		Workup: Essential. Appropriate use of ancillary diagnostic methodologies.,Morphologic diagnosis based on microscopic examination of histologic sections remains the gold standard for sarcoma diagnosis. However, several ancillary techniques are useful in support of morphologic diagnosis, including immunohistochemistry, classical cytogenetics, electron microscopy, and molecular genetic testing. Tumo…	Diagnostic	Initial diagnostic workup	SARC-B 1 of 3,EXTSARC-1	Molecular genetic testing has emerged as a particularly powerful ancillary testing approach since many sarcoma types harbor characteristic genetic aberrations, including single base pair substitutions, deletions and amplifications, and translocations. Most molecular testing utilizes fluorescence in situ hybridization (FISH) approaches or polymerase chain reaction (PCR)-based methods. ,PAX3-AFX is…
38	Soft Tissue sarcoma	Alveolar rhabdomyosarcoma	(1;13)(p36;q14) translocation	(1;13)(p36;q14) PAX7-FOXO1 translocation	t(1;13)(p36;q14)	PAX7-FOXO1	Translocation	FISH, PCR	2A		Workup: Essential. Appropriate use of ancillary diagnostic methodologies.,Morphologic diagnosis based on microscopic examination of histologic sections remains the gold standard for sarcoma diagnosis. However, several ancillary techniques are useful in support of morphologic diagnosis, including immunohistochemistry, classical cytogenetics, electron microscopy, and molecular genetic testing. Tumo…	Diagnostic	Initial diagnostic workup	SARC-B 1 of 3,EXTSARC-1	Molecular genetic testing has emerged as a particularly powerful ancillary testing approach since many sarcoma types harbor characteristic genetic aberrations, including single base pair substitutions, deletions and amplifications, and translocations. Most molecular testing utilizes fluorescence in situ hybridization (FISH) approaches or polymerase chain reaction (PCR)-based methods.
39	Non-Melanoma Skin Cancers - Dermatofibrosarcoma Protuberans (DFSP)		(17;22) translocation	(17;22) translocation	t(17;22)	PDGFRB	Translocation	Cytogenetics	2A		Tumors lacking the t(17;22) translocation may not respond to imatinib. Molecular analysis of a tumor using cytogenetics may be useful prior to the institution of imatinib therapy.	Therapy determination		DFSP-2
40	Soft Tissue sarcoma	Inflammatory myofibroblastic tumor	(2;2)(p23;q13) translocation	(2;2)(p23;q13) RANBP2-ALK translocation	t(2;2)(p23;q13)	RANBP2-ALK	Translocation	FISH, PCR	2A		Workup: Essential. Appropriate use of ancillary diagnostic methodologies.,Morphologic diagnosis based on microscopic examination of histologic sections remains the gold standard for sarcoma diagnosis. However, several ancillary techniques are useful in support of morphologic diagnosis, including immunohistochemistry, classical cytogenetics, electron microscopy, and molecular genetic testing. Tumo…	Diagnostic	Initial diagnostic workup	SARC-B 3 of 3,EXTSARC-1	Molecular genetic testing has emerged as a particularly powerful ancillary testing approach since many sarcoma types harbor characteristic genetic aberrations, including single base pair substitutions, deletions and amplifications, and translocations. Most molecular testing utilizes fluorescence in situ hybridization (FISH) approaches or polymerase chain reaction (PCR)-based methods.
41	Soft Tissue sarcoma	Synovial sarcoma	(X;18)(p11;q11) translocation	(X;18)(p11;q11) SS18-SSX1 translocation	t(X;18)(p11;q11)	SS18-SSX1	Translocation	FISH, PCR	2A		Workup: Essential. Appropriate use of ancillary diagnostic methodologies.,Morphologic diagnosis based on microscopic examination of histologic sections remains the gold standard for sarcoma diagnosis. However, several ancillary techniques are useful in support of morphologic diagnosis, including immunohistochemistry, classical cytogenetics, electron microscopy, and molecular genetic testing. Tumo…	Diagnostic	Initial diagnostic workup	SARC-B 3 of 3,EXTSARC-1	Molecular genetic testing has emerged as a particularly powerful ancillary testing approach since many sarcoma types harbor characteristic genetic aberrations, including single base pair substitutions, deletions and amplifications, and translocations. Most molecular testing utilizes fluorescence in situ hybridization (FISH) approaches or polymerase chain reaction (PCR)-based methods.
42	Soft Tissue sarcoma	Synovial sarcoma	(X;18)(p11;q11) translocation	(X;18)(p11;q11) SS18-SSX2 translocation	t(X;18)(p11;q11)	SS18-SSX2	Translocation	FISH, PCR	2A		Workup: Essential. Appropriate use of ancillary diagnostic methodologies.,Morphologic diagnosis based on microscopic examination of histologic sections remains the gold standard for sarcoma diagnosis. However, several ancillary techniques are useful in support of morphologic diagnosis, including immunohistochemistry, classical cytogenetics, electron microscopy, and molecular genetic testing. Tumo…	Diagnostic	Initial diagnostic workup	SARC-B 3 of 3,EXTSARC-1	Molecular genetic testing has emerged as a particularly powerful ancillary testing approach since many sarcoma types harbor characteristic genetic aberrations, including single base pair substitutions, deletions and amplifications, and translocations. Most molecular testing utilizes fluorescence in situ hybridization (FISH) approaches or polymerase chain reaction (PCR)-based methods.
43	Soft Tissue sarcoma	Synovial sarcoma	(X;18)(p11;q11) translocation	(X;18)(p11;q11) SS18-SSX4 translocation	t(X;18)(p11;q11)	SS18-SSX4	Translocation	FISH, PCR	2A		Workup: Essential. Appropriate use of ancillary diagnostic methodologies.,Morphologic diagnosis based on microscopic examination of histologic sections remains the gold standard for sarcoma diagnosis. However, several ancillary techniques are useful in support of morphologic diagnosis, including immunohistochemistry, classical cytogenetics, electron microscopy, and molecular genetic testing. Tumo…	Diagnostic	Initial diagnostic workup	SARC-B 3 of 3,EXTSARC-1	Molecular genetic testing has emerged as a particularly powerful ancillary testing approach since many sarcoma types harbor characteristic genetic aberrations, including single base pair substitutions, deletions and amplifications, and translocations. Most molecular testing utilizes fluorescence in situ hybridization (FISH) approaches or polymerase chain reaction (PCR)-based methods.
44	Soft Tissue sarcoma	Extraskeletal myxoid chondrosarcoma	(9;17)(q22;q11) translocation	(9;17)(q22;q11) TAF2N-NR4A3 translocation	t(9;17)(q22;q11)	TAF15-NR4A3	Translocation	FISH, PCR	2A		Workup: Essential. Appropriate use of ancillary diagnostic methodologies.,Morphologic diagnosis based on microscopic examination of histologic sections remains the gold standard for sarcoma diagnosis. However, several ancillary techniques are useful in support of morphologic diagnosis, including immunohistochemistry, classical cytogenetics, electron microscopy, and molecular genetic testing. Tumo…	Diagnostic	Initial diagnostic workup	SARC-B 3 of 3,EXTSARC-1	Molecular genetic testing has emerged as a particularly powerful ancillary testing approach since many sarcoma types harbor characteristic genetic aberrations, including single base pair substitutions, deletions and amplifications, and translocations. Most molecular testing utilizes fluorescence in situ hybridization (FISH) approaches or polymerase chain reaction (PCR)-based methods.
45	Soft Tissue sarcoma	Extraskeletal myxoid chondrosarcoma	(9;15)(q22;q21) translocation	(9;15)(q22;q21) TCF12-NR4A3 translocation	t(9;15)(q22;q21)	TCF12-NR4A3	Translocation	FISH, PCR	2A		Workup: Essential. Appropriate use of ancillary diagnostic methodologies.,Morphologic diagnosis based on microscopic examination of histologic sections remains the gold standard for sarcoma diagnosis. However, several ancillary techniques are useful in support of morphologic diagnosis, including immunohistochemistry, classical cytogenetics, electron microscopy, and molecular genetic testing. Tumo…	Diagnostic	Initial diagnostic workup	SARC-B 3 of 3,EXTSARC-1	Molecular genetic testing has emerged as a particularly powerful ancillary testing approach since many sarcoma types harbor characteristic genetic aberrations, including single base pair substitutions, deletions and amplifications, and translocations. Most molecular testing utilizes fluorescence in situ hybridization (FISH) approaches or polymerase chain reaction (PCR)-based methods.
46	Soft Tissue sarcoma	Extraskeletal myxoid chondrosarcoma	(3;9)(q11;q22) translocation	(3;9)(q11;q22) TFG-NR4A3 translocation	t(3;9)(q11;q22)	TFG-NR4A3	Translocation	FISH, PCR	2A		Workup: Essential. Appropriate use of ancillary diagnostic methodologies.,Morphologic diagnosis based on microscopic examination of histologic sections remains the gold standard for sarcoma diagnosis. However, several ancillary techniques are useful in support of morphologic diagnosis, including immunohistochemistry, classical cytogenetics, electron microscopy, and molecular genetic testing. Tumo…	Diagnostic	Initial diagnostic workup	SARC-B 3 of 3,EXTSARC-1	Molecular genetic testing has emerged as a particularly powerful ancillary testing approach since many sarcoma types harbor characteristic genetic aberrations, including single base pair substitutions, deletions and amplifications, and translocations. Most molecular testing utilizes fluorescence in situ hybridization (FISH) approaches or polymerase chain reaction (PCR)-based methods.
47	Soft Tissue sarcoma	Inflammatory myofibroblastic tumor	(1;2)(q22;p23) translocation	(1;2)(q22;p23) TPM3-ALK translocation	t(1;2)(q22;p23)	TPM3-ALK	Translocation	FISH, PCR	2A		Workup: Essential. Appropriate use of ancillary diagnostic methodologies.,Morphologic diagnosis based on microscopic examination of histologic sections remains the gold standard for sarcoma diagnosis. However, several ancillary techniques are useful in support of morphologic diagnosis, including immunohistochemistry, classical cytogenetics, electron microscopy, and molecular genetic testing. Tumo…	Diagnostic	Initial diagnostic workup	SARC-B 3 of 3,EXTSARC-1	Molecular genetic testing has emerged as a particularly powerful ancillary testing approach since many sarcoma types harbor characteristic genetic aberrations, including single base pair substitutions, deletions and amplifications, and translocations. Most molecular testing utilizes fluorescence in situ hybridization (FISH) approaches or polymerase chain reaction (PCR)-based methods.
48	Soft Tissue sarcoma	Inflammatory myofibroblastic tumor	(2;19)(p23;p13) translocation	(2;19)(p23;p13) TPM4-ALK translocation	t(2;19)(p23;p13)	TPM4-ALK	Translocation	FISH, PCR	2A		Workup: Essential. Appropriate use of ancillary diagnostic methodologies.,Morphologic diagnosis based on microscopic examination of histologic sections remains the gold standard for sarcoma diagnosis. However, several ancillary techniques are useful in support of morphologic diagnosis, including immunohistochemistry, classical cytogenetics, electron microscopy, and molecular genetic testing. Tumo…	Diagnostic	Initial diagnostic workup	SARC-B 3 of 3,EXTSARC-1	Molecular genetic testing has emerged as a particularly powerful ancillary testing approach since many sarcoma types harbor characteristic genetic aberrations, including single base pair substitutions, deletions and amplifications, and translocations. Most molecular testing utilizes fluorescence in situ hybridization (FISH) approaches or polymerase chain reaction (PCR)-based methods.
49	Soft Tissue sarcoma	Epithelioid hemangioendothelioma	(X;11)(p11.23;q22) translocation	(X;11)(p11.23;q22) YAP1-TFE3 translocation	t(X;11)(p11.23;q22)	YAP1-TFE3	Translocation	FISH, PCR	2A		Workup: Essential. Appropriate use of ancillary diagnostic methodologies. Morphologic diagnosis based on microscopic examination of histologic sections remains the gold standard for sarcoma diagnosis. However, several ancillary techniques are useful in support of morphologic diagnosis, including immunohistochemistry, classical cytogenetics, electron microscopy, and molecular genetic testing.,Tumo…	Diagnostic	Initial diagnostic workup	SARC-B 2 of 3,EXTSARC-1	Molecular genetic testing has emerged as a particularly powerful ancillary testing approach since many sarcoma types harbor characteristic genetic aberrations, including single base pair substitutions, deletions and amplifications, and translocations. Most molecular testing utilizes fluorescence in situ hybridization (FISH) approaches or polymerase chain reaction (PCR)-based methods.
50	Soft Tissue sarcoma	Epithelioid hemangioendothelioma	(1;13)(p36;q25) translocation	(1;13)(p36;q25) WWTR1-CAMTA1 translocation	t(1;13)(p36;q25)		Translocation	FISH, PCR	2A		Workup: Essential. Appropriate use of ancillary diagnostic methodologies. Morphologic diagnosis based on microscopic examination of histologic sections remains the gold standard for sarcoma diagnosis. However, several ancillary techniques are useful in support of morphologic diagnosis, including immunohistochemistry, classical cytogenetics, electron microscopy, and molecular genetic testing.,Tumo…	Diagnostic	Initial diagnostic workup	SARC-B 3 of 3,EXTSARC-1	Molecular genetic testing has emerged as a particularly powerful ancillary testing approach since many sarcoma types harbor characteristic genetic aberrations, including single base pair substitutions, deletions and amplifications, and translocations. Most molecular testing utilizes fluorescence in situ hybridization (FISH) approaches or polymerase chain reaction (PCR)-based methods.
51	Soft Tissue sarcoma	Desmoid fibromatosis	Loss of q21 arm of chromosome 5	Loss of q21 arm of chromosome 5	5q21		Chromosome deletion	Cytogenetics	2A		Workup: Essential. Appropriate use of ancillary diagnostic methodologies.,Morphologic diagnosis based on microscopic examination of histologic sections remains the gold standard for sarcoma diagnosis. However, several ancillary techniques are useful in support of morphologic diagnosis, including immunohistochemistry, classical cytogenetics, electron microscopy, and molecular genetic testing. Tumo…	Diagnostic	Initial diagnostic workup	SARC-B 2 of 3,EXTSARC-1	Molecular genetic testing has emerged as a particularly powerful ancillary testing approach since many sarcoma types harbor characteristic genetic aberrations, including single base pair substitutions, deletions and amplifications, and translocations. Most molecular testing utilizes fluorescence in situ hybridization (FISH) approaches or polymerase chain reaction (PCR)-based methods.
52	Soft Tissue sarcoma	Pleiomorphic liposarcoma	Complex chromosomal alterations	Complex alterations			Complex chromosomal alterations	Cytogenetics	2A		Workup: Essential. Appropriate use of ancillary diagnostic methodologies.,Morphologic diagnosis based on microscopic examination of histologic sections remains the gold standard for sarcoma diagnosis. However, several ancillary techniques are useful in support of morphologic diagnosis, including immunohistochemistry, classical cytogenetics, electron microscopy, and molecular genetic testing. Tumo…	Diagnostic	Initial diagnostic workup	SARC-B 2 of 3,EXTSARC-1	Molecular genetic testing has emerged as a particularly powerful ancillary testing approach since many sarcoma types harbor characteristic genetic aberrations, including single base pair substitutions, deletions and amplifications, and translocations. Most molecular testing utilizes fluorescence in situ hybridization (FISH) approaches or polymerase chain reaction (PCR)-based methods.
53	Soft Tissue sarcoma	Leiomyosarcoma	Complex chromosomal alterations	Cytogenetics			Complex chromosomal alterations	Cytogenetics	2A		Workup: Essential. Appropriate use of ancillary diagnostic methodologies.,Morphologic diagnosis based on microscopic examination of histologic sections remains the gold standard for sarcoma diagnosis. However, several ancillary techniques are useful in support of morphologic diagnosis, including immunohistochemistry, classical cytogenetics, electron microscopy, and molecular genetic testing. Tumo…	Diagnostic	Initial diagnostic workup	SARC-B 3 of 3,EXTSARC-1	From Principles of ancillary techniques useful in the diagnosis of sarcomas
54	Soft Tissue sarcoma	Malignant peripheral nerve sheath tumor	Complex chromosomal alterations	Cytogenetics			Complex chromosomal alterations	Cytogenetics	2A		Workup: Essential. Appropriate use of ancillary diagnostic methodologies.,Morphologic diagnosis based on microscopic examination of histologic sections remains the gold standard for sarcoma diagnosis. However, several ancillary techniques are useful in support of morphologic diagnosis, including immunohistochemistry, classical cytogenetics, electron microscopy, and molecular genetic testing. Tumo…	Diagnostic	Initial diagnostic workup	SARC-B 3 of 3,EXTSARC-1	Molecular genetic testing has emerged as a particularly powerful ancillary testing approach since many sarcoma types harbor characteristic genetic aberrations, including single base pair substitutions, deletions and amplifications, and translocations. Most molecular testing utilizes fluorescence in situ hybridization (FISH) approaches or polymerase chain reaction (PCR)-based methods.
55	Soft Tissue sarcoma	Embryonal rhabdomyosarcoma	Complex chromosomal alterations	Cytogenetics			Complex chromosomal alterations	Cytogenetics	2A		Workup: Essential. Appropriate use of ancillary diagnostic methodologies.,Morphologic diagnosis based on microscopic examination of histologic sections remains the gold standard for sarcoma diagnosis. However, several ancillary techniques are useful in support of morphologic diagnosis, including immunohistochemistry, classical cytogenetics, electron microscopy, and molecular genetic testing. Tumo…	Diagnostic	Initial diagnostic workup	SARC-B 1 of 3,EXTSARC-1	Molecular genetic testing has emerged as a particularly powerful ancillary testing approach since many sarcoma types harbor characteristic genetic aberrations, including single base pair substitutions, deletions and amplifications, and translocations. Most molecular testing utilizes fluorescence in situ hybridization (FISH) approaches or polymerase chain reaction (PCR)-based methods.
