# Supplementary material for: Integration of genomic copy number variations and chemotherapy-response biomarkers in pediatric sarcoma
Source: BMC Med Genomics. 2019 Jan 31;12(Suppl 1):23. doi: 10.1186/s12920-018-0456-5 (PMC6357363; doi:10.1186/s12920-018-0456-5)
Supplement: Supplementary file 2 — Samples annotation for sarcoma patients and cell lines in the study. (XLSX 45 kb) [file 12920_2018_456_MOESM2_ESM.xlsx]

## Sheet: All_samples_annotation
Additional file 2, Samples annotation for sarcoma patients and cell lines in the study.
cell_name_in_drug	GEO_ID_REF	CCLE tumor type	Tumor or Celllines
Metastatic	TARGET-40-0A4HY5-01A-01D	osteosarcoma	T
Metastatic	TARGET-40-0A4I0Q-01A-01D	osteosarcoma	T
Non-metastatic	TARGET-40-0A4I42-01A-01D	osteosarcoma	T
Non-metastatic	TARGET-40-0A4I4O-01A-01D	osteosarcoma	T
Non-metastatic	TARGET-40-0A4I6O-01A-01D	osteosarcoma	T
Non-metastatic	TARGET-40-PAKZZK-01A-01D	osteosarcoma	T
Non-metastatic	TARGET-40-PALECC-01A-01D	osteosarcoma	T
Non-metastatic	TARGET-40-PALFYN-01A-01D	osteosarcoma	T
Non-metastatic	TARGET-40-PALZGU-01A-01D	osteosarcoma	T
Metastatic	TARGET-40-PAMEKS-01A-01D	osteosarcoma	T
Non-metastatic	TARGET-40-PAMJXS-01A-01D	osteosarcoma	T
Metastatic	TARGET-40-PAMLKS-01A-01D	osteosarcoma	T
Metastatic	TARGET-40-PAMRHD-01A-01D	osteosarcoma	T
Metastatic	TARGET-40-PAMYYJ-01A-01D	osteosarcoma	T
Metastatic	TARGET-40-PANMIG-01A-01D	osteosarcoma	T
Metastatic	TARGET-40-PANPUM-01A-01D	osteosarcoma	T
Non-metastatic	TARGET-40-PAPKWD-01A-01D	osteosarcoma	T
Non-metastatic	TARGET-40-PAPNVD-01A-01D	osteosarcoma	T
Metastatic	TARGET-40-PAPVYW-01A-01D	osteosarcoma	T
Metastatic	TARGET-40-PARDAX-01A-01D	osteosarcoma	T
Non-metastatic	TARGET-40-PARFTG-01A-01D	osteosarcoma	T
Metastatic	TARGET-40-PARJXU-01A-01D	osteosarcoma	T
Non-metastatic	TARGET-40-PARKAF-01A-01D	osteosarcoma	T
Non-metastatic	TARGET-40-PATKSS-01A-01D	osteosarcoma	T
Non-metastatic	TARGET-40-PATMPU-01A-01D	osteosarcoma	T
Metastatic	TARGET-40-PATMXR-01A-01D	osteosarcoma	T
Metastatic	TARGET-40-PATUXZ-01A-01D	osteosarcoma	T
Non-metastatic	TARGET-40-PAUTYB-01A-01D	osteosarcoma	T
Metastatic	TARGET-40-PAUVUL-01A-01D	osteosarcoma	T
Metastatic	TARGET-40-PAUXPZ-01A-01D	osteosarcoma	T
Non-metastatic	TARGET-40-0A4HLD-01A-01D	osteosarcoma	T
Non-metastatic	TARGET-40-0A4HMC-01A-01D	osteosarcoma	T
Non-metastatic	TARGET-40-0A4HX8-01A-01D	osteosarcoma	T
Non-metastatic	TARGET-40-0A4HXS-01A-01D	osteosarcoma	T
Non-metastatic	TARGET-40-0A4I0W-01A-01D	osteosarcoma	T
Non-metastatic	TARGET-40-0A4I3S-01A-01D	osteosarcoma	T
Metastatic	TARGET-40-0A4I48-01A-01D	osteosarcoma	T
Non-metastatic	TARGET-40-0A4I4M-01A-01D	osteosarcoma	T
Non-metastatic	TARGET-40-0A4I5B-01A-01D	osteosarcoma	T
Non-metastatic	TARGET-40-0A4I8U-01A-01D	osteosarcoma	T
Non-metastatic	TARGET-40-0A4I9K-01A-01D	osteosarcoma	T
Metastatic	TARGET-40-PALHRL-01A-01D	osteosarcoma	T
Non-metastatic	TARGET-40-PALKDP-01A-01D	osteosarcoma	T
Non-metastatic	TARGET-40-PALKGN-01A-01D	osteosarcoma	T
Metastatic	TARGET-40-PALWWX-01A-01D	osteosarcoma	T
Non-metastatic	TARGET-40-PAMHLF-01A-02D	osteosarcoma	T
Non-metastatic	TARGET-40-PAMHYN-01A-01D	osteosarcoma	T
Non-metastatic	TARGET-40-PAMTCM-01A-01D	osteosarcoma	T
Non-metastatic	TARGET-40-PANGPE-01A-01D	osteosarcoma	T
Non-metastatic	TARGET-40-PANGRW-01A-02D	osteosarcoma	T
Non-metastatic	TARGET-40-PANSEN-01A-01D	osteosarcoma	T
Non-metastatic	TARGET-40-PANVJJ-01A-01D	osteosarcoma	T
Non-metastatic	TARGET-40-PANZZJ-01A-01D	osteosarcoma	T
Non-metastatic	TARGET-40-PAPIJR-01A-01D	osteosarcoma	T
Non-metastatic	TARGET-40-PAPXGT-01A-01D	osteosarcoma	T
Metastatic	TARGET-40-PARBGW-01A-01D	osteosarcoma	T
Non-metastatic	TARGET-40-PARGTM-01A-01D	osteosarcoma	T
Non-metastatic	TARGET-40-PASEFS-01A-01D	osteosarcoma	T
Non-metastatic	TARGET-40-PASFCV-01A-01D	osteosarcoma	T
Non-metastatic	TARGET-40-PASKZZ-01A-01D	osteosarcoma	T
Non-metastatic	TARGET-40-PASNZV-01A-01D	osteosarcoma	T
Non-metastatic	TARGET-40-PASUUH-01A-01D	osteosarcoma	T
Non-metastatic	TARGET-40-PASYUK-01A-01D	osteosarcoma	T
Non-metastatic	TARGET-40-PATAWV-01A-01D	osteosarcoma	T
Metastatic	TARGET-40-PATJVI-01A-01D	osteosarcoma	T
Non-metastatic	TARGET-40-PATMIF-01A-01D	osteosarcoma	T
Non-metastatic	TARGET-40-PATPBS-01A-01D	osteosarcoma	T
Non-metastatic	TARGET-40-PAUBIT-01A-01D	osteosarcoma	T
Non-metastatic	TARGET-40-PAUUML-01A-01D	osteosarcoma	T
Non-metastatic	TARGET-40-PAUYTT-01A-01D	osteosarcoma	T
Non-metastatic	TARGET-40-PAVALD-01A-01D	osteosarcoma	T
Non-metastatic	TARGET-40-PAVCLP-01A-01D	osteosarcoma	T
Non-metastatic	TARGET-40-PAVDTY-01A-01D	osteosarcoma	T
Non-metastatic	TARGET-40-PAVECB-01A-01D	osteosarcoma	T
Non-metastatic	TARGET-40-0A4I65-01A-01D	osteosarcoma	T
Non-metastatic	TARGET-40-PAKFVX-01A-01D	osteosarcoma	T
Non-metastatic	TARGET-40-PAKXLD-01A-01D	osteosarcoma	T
Non-metastatic	TARGET-40-PANXSC-01A-01D	osteosarcoma	T
Metastatic	TARGET-40-PANZHX-01A-01D	osteosarcoma	T
Non-metastatic	TARGET-40-PAPWWC-01A-01D	osteosarcoma	T
Non-metastatic	TARGET-40-PASEBY-01A-01D	osteosarcoma	T
Non-metastatic	TARGET-40-PASRNE-01A-01D	osteosarcoma	T
Metastatic	TARGET-40-PASSLM-01A-01D	osteosarcoma	T
Non-metastatic	TARGET-40-PATEEM-01A-01D	osteosarcoma	T
Non-metastatic	TARGET-40-PAUTWB-01A-01D	osteosarcoma	T
chondroblastic	GSM820994	osteosarcoma	T
osteoblastic	GSM820995	osteosarcoma	T
osteoblastic	GSM820996	osteosarcoma	T
telangiectatic	GSM820997	osteosarcoma	T
telangiectatic	GSM820998	osteosarcoma	T
osteoblastic	GSM820999	osteosarcoma	T
osteoblastic	GSM821000	osteosarcoma	T
osteoblastic	GSM821001	osteosarcoma	T
osteoblastic	GSM821002	osteosarcoma	T
osteoblastic	GSM821003	osteosarcoma	T
osteoblastic	GSM821004	osteosarcoma	T
osteoblastic	GSM821005	osteosarcoma	T
osteoblastic	GSM821006	osteosarcoma	T
sclerosing	GSM821007	osteosarcoma	T
osteoblastic	GSM821008	osteosarcoma	T
chondroblastic	GSM821009	osteosarcoma	T
osteoblastic	GSM821010	osteosarcoma	T
osteoblastic	GSM821011	osteosarcoma	T
chondromyxoid fibroma-like	GSM821012	osteosarcoma	T
giant cell rich	GSM821013	osteosarcoma	T
osteoblastic	GSM821014	osteosarcoma	T
osteoblastic	GSM821015	osteosarcoma	T
osteoblastic	GSM821016	osteosarcoma	T
osteoblastic	GSM821017	osteosarcoma	T
osteoblastic	GSM821018	osteosarcoma	T
chondroblastic	GSM821019	osteosarcoma	T
osteoblastic	GSM821020	osteosarcoma	T
chondroblastic	GSM821021	osteosarcoma	T
giant cell rich	GSM821022	osteosarcoma	C
unknown	GSM821023	osteosarcoma	T
unknown	GSM821024	osteosarcoma	T
unknown	GSM821025	osteosarcoma	T
unknown	GSM207892	Ewings_sarcoma	T
localized	GSM207893	Ewings_sarcoma	T
localized	GSM207894	Ewings_sarcoma	T
Metastatic	GSM207895	Ewings_sarcoma	T
Metastatic	GSM207896	Ewings_sarcoma	T
localized	GSM207897	Ewings_sarcoma	T
Metastatic	GSM207898	Ewings_sarcoma	T
localized	GSM207899	Ewings_sarcoma	T
unknown	GSM207900	Ewings_sarcoma	T
localized	GSM207901	Ewings_sarcoma	T
Metastatic	GSM207902	Ewings_sarcoma	T
localized	GSM207903	Ewings_sarcoma	T
unknown	GSM207904	Ewings_sarcoma	T
localized	GSM207905	Ewings_sarcoma	T
unknown	GSM207906	Ewings_sarcoma	T
localized	GSM207907	Ewings_sarcoma	T
localized	GSM207908	Ewings_sarcoma	T
Metastatic	GSM207909	Ewings_sarcoma	T
Metastatic	GSM207910	Ewings_sarcoma	T
unknown	GSM207911	Ewings_sarcoma	T
Metastatic	GSM207912	Ewings_sarcoma	T
Metastatic	GSM207913	Ewings_sarcoma	T
Metastatic	GSM207914	Ewings_sarcoma	T
Metastatic	GSM207915	Ewings_sarcoma	T
Metastatic	GSM207916	Ewings_sarcoma	T
unknown	GSM1559545	Rhabdomyosarcoma	T
unknown	GSM1559546	Rhabdomyosarcoma	T
unknown	GSM1559547	Rhabdomyosarcoma	T
unknown	GSM1559548	Rhabdomyosarcoma	T
unknown	GSM1559549	Rhabdomyosarcoma	T
unknown	GSM1559551	Rhabdomyosarcoma	T
unknown	GSM1559552	Rhabdomyosarcoma	T
unknown	GSM1559553	Rhabdomyosarcoma	T
unknown	GSM1559554	Rhabdomyosarcoma	T
unknown	GSM1559555	Rhabdomyosarcoma	T
unknown	GSM1559556	Rhabdomyosarcoma	T
unknown	GSM1559557	Rhabdomyosarcoma	T
unknown	GSM1559558	Rhabdomyosarcoma	T
unknown	GSM1559559	Rhabdomyosarcoma	T
unknown	GSM1559560	Rhabdomyosarcoma	T
unknown	GSM1559561	Rhabdomyosarcoma	T
unknown	GSM1559562	Rhabdomyosarcoma	T
unknown	GSM1559563	Rhabdomyosarcoma	T
unknown	GSM1559564	Rhabdomyosarcoma	T
unknown	GSM1559565	Rhabdomyosarcoma	T
unknown	GSM1559566	Rhabdomyosarcoma	T
Alveola	GSM1012713	Rhabdomyosarcoma	T
Alveola	GSM1012715	Rhabdomyosarcoma	T
Alveola	GSM1012716	Rhabdomyosarcoma	T
Alveola	GSM1012717	Rhabdomyosarcoma	T
Alveola	GSM1012718	Rhabdomyosarcoma	T
Alveola	GSM1012719	Rhabdomyosarcoma	T
Alveola	GSM1012720	Rhabdomyosarcoma	T
Alveola	GSM1012721	Rhabdomyosarcoma	T
Alveola	GSM1012722	Rhabdomyosarcoma	T
Alveola	GSM1012723	Rhabdomyosarcoma	T
Alveola	GSM1012724	Rhabdomyosarcoma	T
Alveola	GSM1012725	Rhabdomyosarcoma	T
Alveola	GSM1012726	Rhabdomyosarcoma	T
Embryonal	GSM1012729	Rhabdomyosarcoma	T
Embryonal	GSM1012730	Rhabdomyosarcoma	T
Embryonal	GSM1012731	Rhabdomyosarcoma	T
Embryonal	GSM1012732	Rhabdomyosarcoma	T
Embryonal	GSM1012733	Rhabdomyosarcoma	T
Embryonal	GSM1012734	Rhabdomyosarcoma	T
Embryonal	GSM1012735	Rhabdomyosarcoma	T
Embryonal	GSM1012736	Rhabdomyosarcoma	T
Embryonal	GSM1012737	Rhabdomyosarcoma	T
Embryonal	GSM1012738	Rhabdomyosarcoma	T
Embryonal	GSM1012739	Rhabdomyosarcoma	T
Embryonal	GSM1012740	Rhabdomyosarcoma	T
Embryonal	GSM1012741	Rhabdomyosarcoma	T
Embryonal	GSM1012742	Rhabdomyosarcoma	T
Embryonal	GSM1012743	Rhabdomyosarcoma	T
Embryonal	GSM1012744	Rhabdomyosarcoma	T
Embryonal	GSM1012745	Rhabdomyosarcoma	T
Embryonal	GSM1012746	Rhabdomyosarcoma	T
Embryonal	GSM1012747	Rhabdomyosarcoma	T
unknown	GSM1012748	Rhabdomyosarcoma	T
unknown	GSM1012749	Rhabdomyosarcoma	T
unknown	GSM1012750	Rhabdomyosarcoma	T
unclassified	GSM1012751	Rhabdomyosarcoma	T
RMS cell line	GSM1012758	Rhabdomyosarcoma	T
Embryonal	GSM1528054	Rhabdomyosarcoma	T
Embryonal	GSM1528055	Rhabdomyosarcoma	T
Embryonal	GSM1528056	Rhabdomyosarcoma	T
Embryonal	GSM1528057	Rhabdomyosarcoma	T
Embryonal	GSM1528058	Rhabdomyosarcoma	T
Embryonal	GSM1528059	Rhabdomyosarcoma	T
Embryonal	GSM1528060	Rhabdomyosarcoma	T
Embryonal	GSM1528061	Rhabdomyosarcoma	T
Embryonal	GSM1530028	Rhabdomyosarcoma	T
Alveola	GSM608959	Rhabdomyosarcoma	T
Alveola	GSM608960	Rhabdomyosarcoma	T
Alveola	GSM608961	Rhabdomyosarcoma	T
Alveola	GSM608962	Rhabdomyosarcoma	T
Alveola	GSM608963	Rhabdomyosarcoma	T
Alveola	GSM608964	Rhabdomyosarcoma	T
Alveola	GSM608965	Rhabdomyosarcoma	T
Alveola	GSM608966	Rhabdomyosarcoma	T
Alveola	GSM608967	Rhabdomyosarcoma	T
Alveola	GSM608968	Rhabdomyosarcoma	T
Alveola	GSM608969	Rhabdomyosarcoma	T
Alveola	GSM608970	Rhabdomyosarcoma	T
Alveola	GSM608971	Rhabdomyosarcoma	T
Alveola	GSM608972	Rhabdomyosarcoma	T
Alveola	GSM608973	Rhabdomyosarcoma	T
Alveola	GSM608974	Rhabdomyosarcoma	T
Alveola	GSM608975	Rhabdomyosarcoma	T
Alveola	GSM608976	Rhabdomyosarcoma	T
Alveola	GSM608977	Rhabdomyosarcoma	T
Alveola	GSM608978	Rhabdomyosarcoma	T
Alveola	GSM608979	Rhabdomyosarcoma	T
Alveola	GSM608980	Rhabdomyosarcoma	T
Alveola	GSM608981	Rhabdomyosarcoma	T
Alveola	GSM608982	Rhabdomyosarcoma	T
Alveola	GSM608983	Rhabdomyosarcoma	T
Alveola	GSM608984	Rhabdomyosarcoma	T
Alveola	GSM608985	Rhabdomyosarcoma	T
Alveola	GSM608986	Rhabdomyosarcoma	T
Alveola	GSM608987	Rhabdomyosarcoma	T
Alveola	GSM608988	Rhabdomyosarcoma	T
Alveola	GSM608989	Rhabdomyosarcoma	T
Alveola	GSM608990	Rhabdomyosarcoma	T
Alveola	GSM608991	Rhabdomyosarcoma	T
Alveola	GSM608992	Rhabdomyosarcoma	T
Alveola	GSM608993	Rhabdomyosarcoma	T
Alveola	GSM608994	Rhabdomyosarcoma	T
Alveola	GSM608995	Rhabdomyosarcoma	T
Alveola	GSM608996	Rhabdomyosarcoma	T
Alveola	GSM608997	Rhabdomyosarcoma	T
Alveola	GSM608998	Rhabdomyosarcoma	T
Alveola	GSM608999	Rhabdomyosarcoma	T
Alveola	GSM609000	Rhabdomyosarcoma	T
Alveola	GSM609001	Rhabdomyosarcoma	T
Alveola	GSM609002	Rhabdomyosarcoma	T
Alveola	GSM609003	Rhabdomyosarcoma	T
Alveola	GSM609004	Rhabdomyosarcoma	T
Alveola	GSM609005	Rhabdomyosarcoma	T
Alveola	GSM609006	Rhabdomyosarcoma	T
Alveola	GSM609007	Rhabdomyosarcoma	T
Alveola	GSM609008	Rhabdomyosarcoma	T
Alveola	GSM609009	Rhabdomyosarcoma	T
Alveola	GSM609010	Rhabdomyosarcoma	T
Alveola	GSM609011	Rhabdomyosarcoma	T
Alveola	GSM609012	Rhabdomyosarcoma	T
Alveola	GSM609013	Rhabdomyosarcoma	T
Alveola	GSM609014	Rhabdomyosarcoma	T
Alveola	GSM609015	Rhabdomyosarcoma	T
Alveola	GSM609016	Rhabdomyosarcoma	T
Alveola	GSM609017	Rhabdomyosarcoma	T
Alveola	GSM609018	Rhabdomyosarcoma	T
Alveola	GSM609019	Rhabdomyosarcoma	T
Alveola	GSM609020	Rhabdomyosarcoma	T
Alveola	GSM609021	Rhabdomyosarcoma	T
Alveola	GSM609022	Rhabdomyosarcoma	T
143B	GSM887899	osteosarcoma	C
A673	GSM887924	Ewings_sarcoma	C
CADOES1	GSM887966	Ewings_sarcoma	C
CAL78	GSM887978	chondrosarcoma	C
G292CLONEA141B1	GSM888084	osteosarcoma	C
HOS	GSM888159	osteosarcoma	C
HS819T	GSM888189	chondrosarcoma	C
HS822T	GSM888191	Ewings_sarcoma	C
HS863T	GSM888195	Ewings_sarcoma	C
HS870T	GSM888196	osteosarcoma	C
HS888T	GSM888197	osteosarcoma	C
MG63	GSM888390	osteosarcoma	C
MHHES1	GSM888394	Ewings_sarcoma	C
OUMS27	GSM888561	chondrosarcoma	C
RDES	GSM888609	Ewings_sarcoma	C
SJSA1	GSM888657	osteosarcoma	C
SKES1	GSM888660	Ewings_sarcoma	C
SKNMC	GSM888679	Ewings_sarcoma	C
SW1353	GSM888758	chondrosarcoma	C
T173	GSM888774	osteosarcoma	C
TC71	GSM888781	Ewings_sarcoma	C
U2OS	GSM888816	osteosarcoma	C
A204	GSM887915	soft_tissue	C
GCT	GSM888092	soft_tissue	C
HS729	GSM888182	soft_tissue	C
HT1080	GSM888207	soft_tissue	C
KYM1	GSM888320	soft_tissue	C
RD	GSM888610	soft_tissue	C
RH30	GSM888620	soft_tissue	C
RH41	GSM888621	soft_tissue	C
RKN	GSM888623	soft_tissue	C
S117	GSM888638	soft_tissue	C
SJRH30	GSM888656	soft_tissue	C
SKLMS1	GSM888662	soft_tissue	C
SKUT1	GSM888682	soft_tissue	C
TE441T	GSM888789	soft_tissue	C
TE617T	GSM888792	soft_tissue	C

## Sheet: TARGET_Ostesarcoma
TARGET USI	Gender	Race	Ethnicity	Age at Diagnosis in Days	First Event	Time to First Event in Days	Vital Status	Overall Survival Time in Days	Year of Diagnosis	Year of Last Follow Up	Disease at diagnosis	Metastasis site	Primary site progression	Site of initial relapse	Time to first relapse in days	Relapse (Y,N)	Overall Survival Time in Days	Dead(Y,N)	Groups	TARGET USI	SampleName
TARGET-40-PAUXPZ	Female	Unknown	Unknown	4507	Relapse	419	Dead	724	2012	2014	Metastatic (confirmed)	Lung only			419	Y	724	Y	1	PAUXPZ	TARGET-40-PAUXPZ-01A-01D
TARGET-40-PAUVUL	Female	Black or African American	Not Hispanic or Latino	2027	Relapse	237	Dead	347	2012	2013	Metastatic (confirmed)	Lung only			237	Y	347	Y	1	PAUVUL	TARGET-40-PAUVUL-01A-01D
TARGET-40-PAUTYB	Female	White	Hispanic or Latino	4418	Relapse	527	Dead	537	2012	2013	Non-metastatic (confirmed)				527	Y	537	Y	1	PAUTYB	TARGET-40-PAUTYB-01A-01D
TARGET-40-PATUXZ	Female	Unknown	Hispanic or Latino	6345	Death	510	Dead	510	2010	2012	Metastatic (confirmed)	Bone and lung			510	Y	510	Y	1	PATUXZ	TARGET-40-PATUXZ-01A-01D
TARGET-40-PATMXR	Female	Unknown	Hispanic or Latino	7631	Relapse	68	Dead	386	2010	2011	Metastatic	Bone and lung	Yes		68	Y	386	Y	1	PATMXR	TARGET-40-PATMXR-01A-01D
TARGET-40-PATMPU	Male	Unknown	Unknown	5060	Relapse	498	Dead	1579	2010	2014	Non-metastatic (confirmed)		No	Non-bone, non-lung	498	Y	1579	Y	1	PATMPU	TARGET-40-PATMPU-01A-01D
TARGET-40-PATKSS	Male	White	Not Hispanic or Latino	4889	Relapse	63	Dead	758	2010	2012	Non-metastatic (confirmed)		Yes		63	Y	758	Y	1	PATKSS	TARGET-40-PATKSS-01A-01D
TARGET-40-PARKAF	Male	White	Not Hispanic or Latino	6085	Relapse	56	Dead	1061	2007	2010	Non-metastatic (confirmed)		Yes		56	Y	1061	Y	1	PARKAF	TARGET-40-PARKAF-01A-01D
TARGET-40-PARJXU	Female	White	Not Hispanic or Latino	4624	Relapse	811	Dead	1631	2007	2012	Metastatic (confirmed)	Lung only	No		811	Y	1631	Y	1	PARJXU	TARGET-40-PARJXU-01A-01D
TARGET-40-PARFTG	Female	Asian	Not Hispanic or Latino	4987	Relapse	53	Dead	653	2007	2009	Non-metastatic (confirmed)		Yes		53	Y	653	Y	1	PARFTG	TARGET-40-PARFTG-01A-01D
TARGET-40-PARDAX	Male	White	Not Hispanic or Latino	3680	Relapse	105	Dead	679	2007	2009	Metastatic (confirmed)	Lung only	Yes	Other bone	105	Y	679	Y	1	PARDAX	TARGET-40-PARDAX-01A-01D
TARGET-40-PAPVYW	Male	Black or African American	Not Hispanic or Latino	2803	Relapse	69	Dead	78	2006	2007	Metastatic	Bone and lung			69	Y	78	Y	1	PAPVYW	TARGET-40-PAPVYW-01A-01D
TARGET-40-PAPNVD	Female	White	Hispanic or Latino	5289	Relapse	594	Dead	922	2006	2009	Non-metastatic (confirmed)		Yes		594	Y	922	Y	1	PAPNVD	TARGET-40-PAPNVD-01A-01D
TARGET-40-PAPKWD	Male	White	Not Hispanic or Latino	3478	Relapse	192	Dead	422	2006	2007	Non-metastatic (confirmed)		No	Non-bone, non-lung	192	Y	422	Y	1	PAPKWD	TARGET-40-PAPKWD-01A-01D
TARGET-40-PANPUM	Male	White	Not Hispanic or Latino	5996	Relapse	46	Dead	295	2005	2006	Metastatic	Lung only			46	Y	295	Y	1	PANPUM	TARGET-40-PANPUM-01A-01D
TARGET-40-PANMIG	Male	White	Not Hispanic or Latino	5360	Relapse	513	Dead	776	2005	2007	Metastatic	Lung only		Lung	513	Y	776	Y	1	PANMIG	TARGET-40-PANMIG-01A-01D
TARGET-40-PAMYYJ	Male	White	Not Hispanic or Latino	6477	Relapse	128	Dead	271	2004	2005	Metastatic	Lung only		Lung	128	Y	271	Y	1	PAMYYJ	TARGET-40-PAMYYJ-01A-01D
TARGET-40-PAMRHD	Female	Unknown	Not Hispanic or Latino	3942	Relapse	39	Dead	74	2003	2003	Metastatic	Bone and lung		Lung	39	Y	74	Y	1	PAMRHD	TARGET-40-PAMRHD-01A-01D
TARGET-40-PAMLKS	Female	White	Not Hispanic or Latino	4509	Relapse	71	Dead	180	2003	2004	Metastatic	Bone and lung			71	Y	180	Y	1	PAMLKS	TARGET-40-PAMLKS-01A-01D
TARGET-40-PAMJXS	Male	Black or African American	Not Hispanic or Latino	4100	Relapse	3184	Dead	3976	2003	2014	Non-metastatic (confirmed)		Yes		3184	Y	3976	Y	1	PAMJXS	TARGET-40-PAMJXS-01A-01D
TARGET-40-PAMEKS	Male	Asian	Not Hispanic or Latino	3942	Relapse	385	Dead	857	2003	2005	Metastatic	Lung only		Lung	385	Y	857	Y	1	PAMEKS	TARGET-40-PAMEKS-01A-01D
TARGET-40-PALZGU	Male	White	Not Hispanic or Latino	5603	Relapse	1452	Dead	2882	2002	2010	Non-metastatic (confirmed)		Yes	Other bone	1452	Y	2882	Y	1	PALZGU	TARGET-40-PALZGU-01A-01D
TARGET-40-PALFYN	Female	White	Unknown	4841	Relapse	651	Dead	1003	2001	2004	Non-metastatic (confirmed)		Yes		651	Y	1003	Y	1	PALFYN	TARGET-40-PALFYN-01A-01D
TARGET-40-PALECC	Female	Unknown	Hispanic or Latino	3661	Relapse	384	Dead	754	2001	2003	Non-metastatic (confirmed)		Yes	Lung	384	Y	754	Y	1	PALECC	TARGET-40-PALECC-01A-01D
TARGET-40-PAKZZK	Male	White	Not Hispanic or Latino	4864	Relapse	452	Dead	1515	2001	2005	Non-metastatic (confirmed)		Yes	Lung	452	Y	1515	Y	1	PAKZZK	TARGET-40-PAKZZK-01A-01D
TARGET-40-0A4I6O	Male			6738	Relapse	484	Dead	1906	2004	2009	Non-metastatic (confirmed)		No	Lung	484	Y	1906	Y	1	0A4I6O	TARGET-40-0A4I6O-01A-01D
TARGET-40-0A4I4O	Male	White		11828	Relapse	235	Dead	627	2010	2012	Non-metastatic (confirmed)		No	Lung	235	Y	627	Y	1	0A4I4O	TARGET-40-0A4I4O-01A-01D
TARGET-40-0A4I42	Female			6268	Relapse	351	Dead	619	2007	2009	Non-metastatic (confirmed)		No		351	Y	619	Y	1	0A4I42	TARGET-40-0A4I42-01A-01D
TARGET-40-0A4I0Q	Female			7269	Death	519	Dead	519	2005	2006	Metastatic	Lung only	No		519	Y	519	Y	1	0A4I0Q	TARGET-40-0A4I0Q-01A-01D
TARGET-40-0A4HY5	Male			7264	Relapse	218	Dead	290	2004	2005	Metastatic	Lung only	No	Regional Lymph nodes	218	Y	290	Y	1	0A4HY5	TARGET-40-0A4HY5-01A-01D
TARGET-40-PAVECB	Female	White	Not Hispanic or Latino	3272	No event	476	Alive	476	2012	2014	Non-metastatic (confirmed)				476	N	476	N	2	PAVECB	TARGET-40-PAVECB-01A-01D
TARGET-40-PAVDTY	Male	White	Not Hispanic or Latino	4898	No event	369	Alive	369	2012	2013	Non-metastatic (confirmed)				369	N	369	N	2	PAVDTY	TARGET-40-PAVDTY-01A-01D
TARGET-40-PAVCLP	Female	Black or African American	Not Hispanic or Latino	4062	No event	511	Alive	511	2012	2014	Non-metastatic (confirmed)				511	N	511	N	2	PAVCLP	TARGET-40-PAVCLP-01A-01D
TARGET-40-PAVALD	Male	White	Hispanic or Latino	5924	No event	551	Alive	551	2012	2014	Non-metastatic (confirmed)				551	N	551	N	2	PAVALD	TARGET-40-PAVALD-01A-01D
TARGET-40-PAUYTT	Female	White	Not Hispanic or Latino	6702	No event	579	Alive	579	2012	2014	Non-metastatic (confirmed)				579	N	579	N	2	PAUYTT	TARGET-40-PAUYTT-01A-01D
TARGET-40-PAUUML	Male	Unknown	Hispanic or Latino	2177	No event	672	Alive	672	2012	2014	Non-metastatic (confirmed)				672	N	672	N	2	PAUUML	TARGET-40-PAUUML-01A-01D
TARGET-40-PAUBIT	Female	White	Not Hispanic or Latino	4513	No event	1029	Alive	1029	2011	2014	Non-metastatic (confirmed)				1029	N	1029	N	2	PAUBIT	TARGET-40-PAUBIT-01A-01D
TARGET-40-PATPBS	Male	White	Not Hispanic or Latino	5513	No event	1468	Alive	1468	2010	2014	Non-metastatic (confirmed)				1468	N	1468	N	2	PATPBS	TARGET-40-PATPBS-01A-01D
TARGET-40-PATMIF	Female	White	Not Hispanic or Latino	4383	No event	1580	Alive	1580	2010	2014	Non-metastatic (confirmed)				1580	N	1580	N	2	PATMIF	TARGET-40-PATMIF-01A-01D
TARGET-40-PATJVI	Male	White	Not Hispanic or Latino	5755	No event	1575	Alive	1575	2010	2014	Metastatic (confirmed)	Lung only			1575	N	1575	N	2	PATJVI	TARGET-40-PATJVI-01A-01D
TARGET-40-PATAWV	Male	White	Not Hispanic or Latino	5667	No event	1702	Alive	1702	2009	2014	Non-metastatic (confirmed)				1702	N	1702	N	2	PATAWV	TARGET-40-PATAWV-01A-01D
TARGET-40-PASYUK	Female	Unknown	Hispanic or Latino	5931	No event	1870	Alive	1870	2009	2014	Non-metastatic (confirmed)				1870	N	1870	N	2	PASYUK	TARGET-40-PASYUK-01A-01D
TARGET-40-PASUUH	Female	White	Not Hispanic or Latino	5143	No event	1625	Alive	1625	2009	2013	Non-metastatic (confirmed)				1625	N	1625	N	2	PASUUH	TARGET-40-PASUUH-01A-01D
TARGET-40-PASNZV	Male	White	Not Hispanic or Latino	5947	No event	1747	Alive	1747	2009	2014	Non-metastatic (confirmed)				1747	N	1747	N	2	PASNZV	TARGET-40-PASNZV-01A-01D
TARGET-40-PASKZZ	Female	White	Hispanic or Latino	4808	No event	542	Alive	542	2009	2010	Non-metastatic (confirmed)				542	N	542	N	2	PASKZZ	TARGET-40-PASKZZ-01A-01D
TARGET-40-PASFCV	Female	White	Not Hispanic or Latino	3849	No event	2062	Alive	2062	2008	2014	Non-metastatic (confirmed)				2062	N	2062	N	2	PASFCV	TARGET-40-PASFCV-01A-01D
TARGET-40-PASEFS	Male	White	Not Hispanic or Latino	6625	No event	2112	Alive	2112	2008	2014	Non-metastatic (confirmed)				2112	N	2112	N	2	PASEFS	TARGET-40-PASEFS-01A-01D
TARGET-40-PARGTM	Male	White	Not Hispanic or Latino	5925	No event	2610	Alive	2610	2007	2014	Non-metastatic (confirmed)				2610	N	2610	N	2	PARGTM	TARGET-40-PARGTM-01A-01D
TARGET-40-PARBGW	Female	Unknown	Hispanic or Latino	4634	No event	286	Alive	286	2007	2007	Metastatic (confirmed)	Bone only			286	N	286	N	2	PARBGW	TARGET-40-PARBGW-01A-01D
TARGET-40-PAPXGT	Female	Black or African American	Not Hispanic or Latino	4172	No event	2526	Alive	2526	2006	2013	Non-metastatic (confirmed)				2526	N	2526	N	2	PAPXGT	TARGET-40-PAPXGT-01A-01D
TARGET-40-PAPIJR	Female	White	Hispanic or Latino	4597	No event	1719	Alive	1719	2006	2010	Non-metastatic (confirmed)				1719	N	1719	N	2	PAPIJR	TARGET-40-PAPIJR-01A-01D
TARGET-40-PANZZJ	Male	White	Not Hispanic or Latino	6855	No event	1538	Alive	1538	2005	2009	Non-metastatic (confirmed)				1538	N	1538	N	2	PANZZJ	TARGET-40-PANZZJ-01A-01D
TARGET-40-PANVJJ	Female	White	Unknown	5044	No event	3095	Alive	3095	2005	2014	Non-metastatic (confirmed)				3095	N	3095	N	2	PANVJJ	TARGET-40-PANVJJ-01A-01D
TARGET-40-PANSEN	Male	White	Not Hispanic or Latino	5234	No event	2256	Alive	2256	2005	2011	Non-metastatic (confirmed)				2256	N	2256	N	2	PANSEN	TARGET-40-PANSEN-01A-01D
TARGET-40-PANGRW	Male	White	Not Hispanic or Latino	6088	No event	3378	Alive	3378	2004	2014	Non-metastatic (confirmed)				3378	N	3378	N	2	PANGRW	TARGET-40-PANGRW-01A-02D
TARGET-40-PANGPE	Male	White	Not Hispanic or Latino	4794	SMN	833	Alive	3378	2004	2014	Non-metastatic (confirmed)				3378	N	3378	N	2	PANGPE	TARGET-40-PANGPE-01A-01D
TARGET-40-PAMTCM	Female	Black or African American	Not Hispanic or Latino	4938	No event	3002	Alive	3002	2003	2012	Non-metastatic (confirmed)				3002	N	3002	N	2	PAMTCM	TARGET-40-PAMTCM-01A-01D
TARGET-40-PAMHYN	Female	Asian	Not Hispanic or Latino	3499	No event	3900	Alive	3900	2003	2014	Non-metastatic (confirmed)				3900	N	3900	N	2	PAMHYN	TARGET-40-PAMHYN-01A-01D
TARGET-40-PAMHLF	Male	White	Not Hispanic or Latino	3233	No event	1913	Alive	1913	2003	2008	Non-metastatic (confirmed)				1913	N	1913	N	2	PAMHLF	TARGET-40-PAMHLF-01A-02D
TARGET-40-PALWWX	Female	White	Not Hispanic or Latino	4464	Censored	2163	Alive	2163	2002	2008	Metastatic	Lung only			2163	N	2163	N	2	PALWWX	TARGET-40-PALWWX-01A-01D
TARGET-40-PALKGN	Male	White	Not Hispanic or Latino	6190	No event	2122	Alive	2122	2002	2007	Non-metastatic (confirmed)				2122	N	2122	N	2	PALKGN	TARGET-40-PALKGN-01A-01D
TARGET-40-PALKDP	Female	White	Not Hispanic or Latino	3388	No event	3282	Alive	3282	2002	2011	Non-metastatic (confirmed)				3282	N	3282	N	2	PALKDP	TARGET-40-PALKDP-01A-01D
TARGET-40-PALHRL	Male	Black or African American	Not Hispanic or Latino	6019	No event	4374	Alive	4374	2002	2013	Metastatic	Lung only			4374	N	4374	N	2	PALHRL	TARGET-40-PALHRL-01A-01D
TARGET-40-0A4I9K	Male			8237		2257	Alive	2257			Non-metastatic (Confirmed)		No		2257	N	2257	N	2	0A4I9K	TARGET-40-0A4I9K-01A-01D
TARGET-40-0A4I8U	Male			7328	Censored	983	Alive	983	2008	2011	Non-metastatic (confirmed)		No		983	N	983	N	2	0A4I8U	TARGET-40-0A4I8U-01A-01D
TARGET-40-0A4I5B	Male			7615	Censored	619	Alive	619	2010	2014	Non-metastatic (confirmed)		No		619	N	619	N	2	0A4I5B	TARGET-40-0A4I5B-01A-01D
TARGET-40-0A4I4M	Female	Asian		6916	Censored	708	Alive	708	2010	2014	Non-metastatic (confirmed)		No		708	N	708	N	2	0A4I4M	TARGET-40-0A4I4M-01A-01D
TARGET-40-0A4I48	Female			5854	Censored	1616	Alive	1616	2008	2014	Metastatic	Lung only	No		1616	N	1616	N	2	0A4I48	TARGET-40-0A4I48-01A-01D
TARGET-40-0A4I3S	Male	Black or African American		8313	Censored	1844	Alive	1844	2007	2014	Non-metastatic (confirmed)		No		1844	N	1844	N	2	0A4I3S	TARGET-40-0A4I3S-01A-01D
TARGET-40-0A4I0W	Male	Asian		7330	Censored	683	Alive	683	2006	2010	Non-metastatic (confirmed)		No		683	N	683	N	2	0A4I0W	TARGET-40-0A4I0W-01A-01D
TARGET-40-0A4HXS	Male	White		8470	Censored	2948	Alive	2948	2004	2014	Non-metastatic (confirmed)		No		2948	N	2948	N	2	0A4HXS	TARGET-40-0A4HXS-01A-01D
TARGET-40-0A4HX8	Male	White		10635	Censored	1750	Alive	1750	2003	2011	Non-metastatic (confirmed)		No		1750	N	1750	N	2	0A4HX8	TARGET-40-0A4HX8-01A-01D
TARGET-40-0A4HMC	Male	White		10205	Censored	377	Alive	377			Non-metastatic (confirmed)		No		377	N	377	N	2	0A4HMC	TARGET-40-0A4HMC-01A-01D
TARGET-40-0A4HLD	Male			7254	Censored	3946	Alive	3946	2000	2011	Non-metastatic (confirmed)		No		3946	N	3946	N	2	0A4HLD	TARGET-40-0A4HLD-01A-01D
TARGET-40-PAUTWB	Male	White	Not Hispanic or Latino	5064	Relapse	598	Alive	687	2012	2014	Non-metastatic (confirmed)				598	Y	687	N	3	PAUTWB	TARGET-40-PAUTWB-01A-01D
TARGET-40-PATEEM	Male	White	Not Hispanic or Latino	5875	Relapse	961	Alive	1451	2009	2013	Non-metastatic (confirmed)				961	Y	1451	N	3	PATEEM	TARGET-40-PATEEM-01A-01D
TARGET-40-PASSLM	Male	White	Not Hispanic or Latino	3538	Relapse	1865	Alive	1865	2009	2014	Metastatic (confirmed)	Lung only	No		1865	Y	1865	N	3	PASSLM	TARGET-40-PASSLM-01A-01D
TARGET-40-PASRNE	Female	White	Not Hispanic or Latino	1299	Relapse	512	Alive	1707	2009	2014	Non-metastatic (confirmed)				512	Y	1707	N	3	PASRNE	TARGET-40-PASRNE-01A-01D
TARGET-40-PASEBY	Male	White	Not Hispanic or Latino	4249	Relapse	42	Alive	2049	2008	2014	Non-metastatic (confirmed)		Yes		42	Y	2049	N	3	PASEBY	TARGET-40-PASEBY-01A-01D
TARGET-40-PAPWWC	Female	White	Not Hispanic or Latino	3595	Relapse	1933	Alive	2520	2006	2013	Non-metastatic (confirmed)		No	Lung	1933	Y	2520	N	3	PAPWWC	TARGET-40-PAPWWC-01A-01D
TARGET-40-PANZHX	Female	Asian	Not Hispanic or Latino	5127	Relapse	812	Alive	1323	2005	2009	Metastatic	Bone and lung		Non-bone, non-lung	812	Y	1323	N	3	PANZHX	TARGET-40-PANZHX-01A-01D
TARGET-40-PANXSC	Male	White	Not Hispanic or Latino	5545	Relapse	366	Alive	1217	2005	2008	Non-metastatic (confirmed)		Yes	Lung	366	Y	1217	N	3	PANXSC	TARGET-40-PANXSC-01A-01D
TARGET-40-PAKXLD	Female	White	Not Hispanic or Latino	5245	Relapse	578	Alive	2462	2001	2008	Non-metastatic (confirmed)		Yes	Lung	578	Y	2462	N	3	PAKXLD	TARGET-40-PAKXLD-01A-01D
TARGET-40-PAKFVX	Male	Unknown	Not Hispanic or Latino	5407	Relapse	361	Alive	922	2000	2003	Non-metastatic (confirmed)		Yes	Other bone	361	Y	922	N	3	PAKFVX	TARGET-40-PAKFVX-01A-01D
TARGET-40-0A4I65	Male			6520	Relapse	1993	Alive	2895			Non-metastatic (Confirmed)	Lung only	No	Lung	1993	Y	2895	N	3	0A4I65	TARGET-40-0A4I65-01A-01D

## Sheet: GSE33153_Osteosarcoma
Sample_ID	Platform_Type	Platform_ID	Sample_characteristics_Age	Sample_characteristics_histology	Sample_characteristics	Sample_characteristics	Cancer_Type	Sample_Type	CNV_Detected
GSM820994	[GenomeWideSNP_6] Affymetrix Genome-Wide Human SNP 6.0 Array	GPL6801	age: 223 months	histological subtype: chondroblastic osteosarcoma	tumor location: left proximal tibia	huvos grade: 3	Osteosarcoma	genomic DNA	Yes
GSM820995	[GenomeWideSNP_6] Affymetrix Genome-Wide Human SNP 6.0 Array	GPL6801	age: 177 months	histological subtype: osteoblastic osteosarcoma	tumor location: left distal femur	huvos grade: 4	Osteosarcoma	genomic DNA	Yes
GSM820996	[GenomeWideSNP_6] Affymetrix Genome-Wide Human SNP 6.0 Array	GPL6801	age: 216 months	histological subtype: osteoblastic osteosarcoma	tumor location: left distal femur	huvos grade: 3	Osteosarcoma	genomic DNA	Yes
GSM820997	[GenomeWideSNP_6] Affymetrix Genome-Wide Human SNP 6.0 Array	GPL6801	age: 200 months	histological subtype: telangiectatic osteosarcoma	tumor location: right distal femur	huvos grade: 1	Osteosarcoma	genomic DNA	Yes
GSM820998	[GenomeWideSNP_6] Affymetrix Genome-Wide Human SNP 6.0 Array	GPL6801	age: 164 months	histological subtype: telangiectatic osteosarcoma	tumor location: right proximal tibia	huvos grade: 1	Osteosarcoma	genomic DNA	Yes
GSM820999	[GenomeWideSNP_6] Affymetrix Genome-Wide Human SNP 6.0 Array	GPL6801	age: 175 months	histological subtype: osteoblastic osteosarcoma	tumor location: right distal tibia	huvos grade: 2	Osteosarcoma	genomic DNA	Yes
GSM821000	[GenomeWideSNP_6] Affymetrix Genome-Wide Human SNP 6.0 Array	GPL6801	age: 101 months	histological subtype: osteoblastic osteosarcoma	tumor location: left diaphyseal femur	huvos grade: 1	Osteosarcoma	genomic DNA	Yes
GSM821001	[GenomeWideSNP_6] Affymetrix Genome-Wide Human SNP 6.0 Array	GPL6801	age: 136 months	histological subtype: osteoblastic osteosarcoma	tumor location: left proximal tibia	huvos grade: 3	Osteosarcoma	genomic DNA	Yes
GSM821002	[GenomeWideSNP_6] Affymetrix Genome-Wide Human SNP 6.0 Array	GPL6801	age: 198 months	histological subtype: osteoblastic osteosarcoma	tumor location: left proximal tibia	huvos grade: 3	Osteosarcoma	genomic DNA	Yes
GSM821003	[GenomeWideSNP_6] Affymetrix Genome-Wide Human SNP 6.0 Array	GPL6801	age: 304 months	histological subtype: osteoblastic osteosarcoma	tumor location: left proximal tibia	huvos grade: 2	Osteosarcoma	genomic DNA	Yes
GSM821004	[GenomeWideSNP_6] Affymetrix Genome-Wide Human SNP 6.0 Array	GPL6801	age: 242 months	histological subtype: osteoblastic osteosarcoma	tumor location: right distal femur	huvos grade: 3	Osteosarcoma	genomic DNA	Yes
GSM821005	[GenomeWideSNP_6] Affymetrix Genome-Wide Human SNP 6.0 Array	GPL6801	age: 181 months	histological subtype: osteoblastic osteosarcoma	tumor location: right proximal tibia	huvos grade: 3	Osteosarcoma	genomic DNA	Yes
GSM821006	[GenomeWideSNP_6] Affymetrix Genome-Wide Human SNP 6.0 Array	GPL6801	age: 181 months	histological subtype: osteoblastic osteosarcoma	tumor location: left proximal tibia	huvos grade: 4	Osteosarcoma	genomic DNA	Yes
GSM821007	[GenomeWideSNP_6] Affymetrix Genome-Wide Human SNP 6.0 Array	GPL6801	age: 181 months	histological subtype: sclerosing osteosarcoma	tumor location: right proximal tibia	huvos grade: 1	Osteosarcoma	genomic DNA	Yes
GSM821008	[GenomeWideSNP_6] Affymetrix Genome-Wide Human SNP 6.0 Array	GPL6801	age: 200 months	histological subtype: osteoblastic osteosarcoma	tumor location: right proximal femur	huvos grade: 1	Osteosarcoma	genomic DNA	Yes
GSM821009	[GenomeWideSNP_6] Affymetrix Genome-Wide Human SNP 6.0 Array	GPL6801	age: 205 months	histological subtype: chondroblastic osteosarcoma	tumor location: left distal femur	huvos grade: 3	Osteosarcoma	genomic DNA	Yes
GSM821010	[GenomeWideSNP_6] Affymetrix Genome-Wide Human SNP 6.0 Array	GPL6801	age: 183 months	histological subtype: osteoblastic osteosarcoma	tumor location: distal femur	huvos grade: 2	Osteosarcoma	genomic DNA	Yes
GSM821011	[GenomeWideSNP_6] Affymetrix Genome-Wide Human SNP 6.0 Array	GPL6801	age: 220 months	histological subtype: osteoblastic osteosarcoma	tumor location: right proximal tibia	huvos grade: 4	Osteosarcoma	genomic DNA	Yes
GSM821012	[GenomeWideSNP_6] Affymetrix Genome-Wide Human SNP 6.0 Array	GPL6801	age: 385 months	histological subtype: chondromyxoid fibroma-like osteosarcoma	tumor location: right humerus	huvos grade: 1	Osteosarcoma	genomic DNA	Yes
GSM821013	[GenomeWideSNP_6] Affymetrix Genome-Wide Human SNP 6.0 Array	GPL6801	age: 174 months	histological subtype: giant cell rich osteosarcoma	tumor location: left distal femur	huvos grade: 4	Osteosarcoma	genomic DNA	Yes
GSM821014	[GenomeWideSNP_6] Affymetrix Genome-Wide Human SNP 6.0 Array	GPL6801	age: 170 months	histological subtype: osteoblastic osteosarcoma	tumor location: left distal femur	huvos grade: 3	Osteosarcoma	genomic DNA	Yes
GSM821015	[GenomeWideSNP_6] Affymetrix Genome-Wide Human SNP 6.0 Array	GPL6801	age: 173 months	histological subtype: osteoblastic osteosarcoma	tumor location: left distal femur	huvos grade: 4	Osteosarcoma	genomic DNA	Yes
GSM821016	[GenomeWideSNP_6] Affymetrix Genome-Wide Human SNP 6.0 Array	GPL6801	age: 492 months	histological subtype: osteoblastic osteosarcoma	tumor location: ilium	huvos grade: 1	Osteosarcoma	genomic DNA	Yes
GSM821017	[GenomeWideSNP_6] Affymetrix Genome-Wide Human SNP 6.0 Array	GPL6801	age: 220 months	histological subtype: osteoblastic osteosarcoma	tumor location: distal femur	huvos grade: 3	Osteosarcoma	genomic DNA	Yes
GSM821018	[GenomeWideSNP_6] Affymetrix Genome-Wide Human SNP 6.0 Array	GPL6801	age: 184 months	histological subtype: osteoblastic osteosarcoma	tumor location: left distal femur	huvos grade: 3	Osteosarcoma	genomic DNA	Yes
GSM821019	[GenomeWideSNP_6] Affymetrix Genome-Wide Human SNP 6.0 Array	GPL6801	age: 129 months	histological subtype: chondroblastic osteosarcoma	tumor location: left distal femur	huvos grade: unknown	Osteosarcoma	genomic DNA	Yes
GSM821020	[GenomeWideSNP_6] Affymetrix Genome-Wide Human SNP 6.0 Array	GPL6801	age: 168 months	histological subtype: osteoblastic osteosarcoma	tumor location: left femur	huvos grade: 1	Osteosarcoma	genomic DNA	Yes
GSM821021	[GenomeWideSNP_6] Affymetrix Genome-Wide Human SNP 6.0 Array	GPL6801	age: 284 months	histological subtype: chondroblastic osteosarcoma	tumor location: distal femur	huvos grade: 4	Osteosarcoma	genomic DNA	Yes
GSM821022	[GenomeWideSNP_6] Affymetrix Genome-Wide Human SNP 6.0 Array	GPL6801	age: 160 months	histological subtype: giant cell rich osteosarcoma	tumor location: right proximal fibula	huvos grade: 2	Osteosarcoma	genomic DNA	Yes
GSM821023	[GenomeWideSNP_6] Affymetrix Genome-Wide Human SNP 6.0 Array	GPL6801	age: 204 months	histological subtype: unknown	tumor location: left humerus	huvos grade: 1 or 2	Osteosarcoma	genomic DNA	Yes
GSM821024	[GenomeWideSNP_6] Affymetrix Genome-Wide Human SNP 6.0 Array	GPL6801	age: 143 months	histological subtype: unknown	tumor location: left distal femur	huvos grade: 3 or 4	Osteosarcoma	genomic DNA	Yes
GSM821025	[GenomeWideSNP_6] Affymetrix Genome-Wide Human SNP 6.0 Array	GPL6801	age: unknown	histological subtype: unknown	tumor location: unknown	huvos grade: unknown	Osteosarcoma	genomic DNA	Yes

## Sheet: GSE8398_Ewing Sarcoma
Sample_ID	Platform_Type	Platform_ID	Cancer_Type	Sample_characteristics	Sample_characteristics_Site	Follow-up	Status	Sample_characteristics_Stage	Sample_description	Sample_Type	CNV_generated
GSM207892	Agilent-013282 Human Genome CGH Microarray 44B (Feature number version)	GPL2879	Ewing Sarcoma						GSM205904 and GSM207892 represent Primary Ewing Sarcoma Tumor # 1Â	genomic DNA	Yes
GSM207893	Agilent-013282 Human Genome CGH Microarray 44B (Feature number version)	GPL2879	Ewing Sarcoma	Sex: Male	Site: Femur	105	Dead of disease	localized	GSM205905 and GSM207893 represent Primary Ewing Sarcoma Tumor # 2Â	genomic DNA	Yes
GSM207894	Agilent-013282 Human Genome CGH Microarray 44B (Feature number version)	GPL2879	Ewing Sarcoma	Sex: Male	Site: Vertebra	324	Alive	localized	GSM205906 and GSM207894 represent Primary Ewing Sarcoma Tumor # 3Â	genomic DNA	Yes
GSM207895	Agilent-013282 Human Genome CGH Microarray 44B (Feature number version)	GPL2879	Ewing Sarcoma	Sex: Male	Site: Pelvis	84	Dead of disease	Metastatic	Ewing Sarcoma Tumour Sample # 4	genomic DNA	Yes
GSM207896	Agilent-013282 Human Genome CGH Microarray 44B (Feature number version)	GPL2879	Ewing Sarcoma	Sex: Female	Site: Vertebra	48	Dead of disease	Metastatic	Ewing Sarcoma Tumour Sample # 5	genomic DNA	Yes
GSM207897	Agilent-013282 Human Genome CGH Microarray 44B (Feature number version)	GPL2879	Ewing Sarcoma	Sex: Male	Site: Rib	213	Alive	localized	GSM205907 and GSM207897 represent Primary Ewing Sarcoma Tumor # 6	genomic DNA	Yes
GSM207898	Agilent-013282 Human Genome CGH Microarray 44B (Feature number version)	GPL2879	Ewing Sarcoma	Sex: Female	Site: Vertebra	112	Dead of disease	Metastatic	GSM205908 and GSM207898 represent Primary Ewing Sarcoma Tumor # 7	genomic DNA	Yes
GSM207899	Agilent-013282 Human Genome CGH Microarray 44B (Feature number version)	GPL2879	Ewing Sarcoma	Sex: Female	Site: Clavicle	202	Alive	localized
GSM207900	Agilent-013282 Human Genome CGH Microarray 44B (Feature number version)	GPL2879	Ewing Sarcoma					unknown
GSM207901	Agilent-013282 Human Genome CGH Microarray 44B (Feature number version)	GPL2879	Ewing Sarcoma	Sex: Male	Site: Femur	199	Alive	localized	GSM205911 and GSM207901 represent Primary Ewing Sarcoma Tumor # 10	genomic DNA	Yes
GSM207902	Agilent-013282 Human Genome CGH Microarray 44B (Feature number version)	GPL2879	Ewing Sarcoma	Sex: Female	Site: Soft tissue	170	Alive	Metastatic
GSM207903	Agilent-013282 Human Genome CGH Microarray 44B (Feature number version)	GPL2879	Ewing Sarcoma	Sex: Male	Site: Radius	136	Alive	localized
GSM207904	Agilent-013282 Human Genome CGH Microarray 44B (Feature number version)	GPL2879	Ewing Sarcoma						GSM205914 and GSM207904 represent Recurrent Ewing tumour Tumor # 14	genomic DNA	Yes
GSM207905	Agilent-013282 Human Genome CGH Microarray 44B (Feature number version)	GPL2879	Ewing Sarcoma	Sex: Female	Site: Femur	133	Alive	localized	Ewing Sarcoma Tumour Sample # 15	genomic DNA	Yes
GSM207906	Agilent-013282 Human Genome CGH Microarray 44B (Feature number version)	GPL2879	Ewing Sarcoma						GSM205915 and GSM207906 represent Primary Ewing Sarcoma Tumor # 16	genomic DNA	Yes
GSM207907	Agilent-013282 Human Genome CGH Microarray 44B (Feature number version)	GPL2879	Ewing Sarcoma	Sex: Male	Site: Rib	118	Alive	localized	GSM205916 and GSM207907 represent Primary Ewing Sarcoma Tumor # 17	genomic DNA	Yes
GSM207908	Agilent-013282 Human Genome CGH Microarray 44B (Feature number version)	GPL2879	Ewing Sarcoma	Sex: Male	Site: Pelvis	68	Alive	localized	GSM205917 and GSM207908 represent Primary Ewing Sarcoma Tumor # 18	genomic DNA	Yes
GSM207909	Agilent-013282 Human Genome CGH Microarray 44B (Feature number version)	GPL2879	Ewing Sarcoma	Sex: Female	Site: Pelvis	69	Dead of disease	Metastatic	Primary Ewing Sarcoma Tumour Sample # 19	genomic DNA	Yes
GSM207910	Agilent-013282 Human Genome CGH Microarray 44B (Feature number version)	GPL2879	Ewing Sarcoma	Sex: Male	Site: Pelvis	26	Alive	Metastatic	Primary Ewing Sarcoma Tumour Sample # 20	genomic DNA	Yes
GSM207911	Agilent-013282 Human Genome CGH Microarray 44B (Feature number version)	GPL2879	Ewing Sarcoma						Primary Ewing Sarcoma Tumour Sample # 21	genomic DNA	Yes
GSM207912	Agilent-013282 Human Genome CGH Microarray 44B (Feature number version)	GPL2879	Ewing Sarcoma	Sex: Female	Site: Rib	93	dead of disease	Metastatic
GSM207913	Agilent-013282 Human Genome CGH Microarray 44B (Feature number version)	GPL2879	Ewing Sarcoma	Sex: Female	Site: Rib	106	dead of disease	Metastatic
GSM207914	Agilent-013282 Human Genome CGH Microarray 44B (Feature number version)	GPL2879	Ewing Sarcoma	Sex: Female	Site: Rib	44	dead of disease	Metastatic
GSM207915	Agilent-013282 Human Genome CGH Microarray 44B (Feature number version)	GPL2879	Ewing Sarcoma	Sex: Female	Site: Shoulder	231	Alive	Metastatic
GSM207916	Agilent-013282 Human Genome CGH Microarray 44B (Feature number version)	GPL2879	Ewing Sarcoma	Sex: Female	Site: Vertebra	182	Alive	Metastatic	Ewing Sarcoma Tumour Sample # 26

## Sheet: GSE24715_Rhabdomyosarcoma
Sample_ID	Platform_Type	Platform_ID	Cancer_Type	Histology_Type	Sample_Type	Hybridized_to	CNV_generated
GSM608959	[Mapping50K_Xba240] Affymetrix Human Mapping 50K Xba240 SNP Array	GPL2005	Alveolar Rhabdomyosarcoma	Alveolar rhabdomyosarcoma tumor	genomic DNA	Hybridized to 50K_Xba	Yes
GSM608960	[Mapping50K_Xba240] Affymetrix Human Mapping 50K Xba240 SNP Array	GPL2005	Alveolar Rhabdomyosarcoma	Alveolar rhabdomyosarcoma tumor	genomic DNA	Hybridized to 50K_Xba	Yes
GSM608961	[Mapping50K_Xba240] Affymetrix Human Mapping 50K Xba240 SNP Array	GPL2005	Alveolar Rhabdomyosarcoma	Alveolar rhabdomyosarcoma tumor	genomic DNA	Hybridized to 50K_Xba	Yes
GSM608962	[Mapping50K_Xba240] Affymetrix Human Mapping 50K Xba240 SNP Array	GPL2005	Alveolar Rhabdomyosarcoma	Alveolar rhabdomyosarcoma tumor	genomic DNA	Hybridized to 50K_Xba	Yes
GSM608963	[Mapping50K_Xba240] Affymetrix Human Mapping 50K Xba240 SNP Array	GPL2005	Alveolar Rhabdomyosarcoma	Alveolar rhabdomyosarcoma tumor	genomic DNA	Hybridized to 50K_Xba	Yes
GSM608964	[Mapping50K_Xba240] Affymetrix Human Mapping 50K Xba240 SNP Array	GPL2005	Alveolar Rhabdomyosarcoma	Alveolar rhabdomyosarcoma tumor	genomic DNA	Hybridized to 50K_Xba	Yes
GSM608965	[Mapping50K_Xba240] Affymetrix Human Mapping 50K Xba240 SNP Array	GPL2005	Alveolar Rhabdomyosarcoma	Alveolar rhabdomyosarcoma tumor	genomic DNA	Hybridized to 50K_Xba	Yes
GSM608966	[Mapping50K_Xba240] Affymetrix Human Mapping 50K Xba240 SNP Array	GPL2005	Alveolar Rhabdomyosarcoma	Alveolar rhabdomyosarcoma tumor	genomic DNA	Hybridized to 50K_Xba	Yes
GSM608967	[Mapping50K_Xba240] Affymetrix Human Mapping 50K Xba240 SNP Array	GPL2005	Alveolar Rhabdomyosarcoma	Alveolar rhabdomyosarcoma tumor	genomic DNA	Hybridized to 50K_Xba	Yes
GSM608968	[Mapping50K_Xba240] Affymetrix Human Mapping 50K Xba240 SNP Array	GPL2005	Alveolar Rhabdomyosarcoma	Alveolar rhabdomyosarcoma tumor	genomic DNA	Hybridized to 50K_Xba	Yes
GSM608969	[Mapping50K_Xba240] Affymetrix Human Mapping 50K Xba240 SNP Array	GPL2005	Alveolar Rhabdomyosarcoma	Alveolar rhabdomyosarcoma tumor	genomic DNA	Hybridized to 50K_Xba	Yes
GSM608970	[Mapping50K_Xba240] Affymetrix Human Mapping 50K Xba240 SNP Array	GPL2005	Alveolar Rhabdomyosarcoma	Alveolar rhabdomyosarcoma tumor	genomic DNA	Hybridized to 50K_Xba	Yes
GSM608971	[Mapping50K_Xba240] Affymetrix Human Mapping 50K Xba240 SNP Array	GPL2005	Alveolar Rhabdomyosarcoma	Alveolar rhabdomyosarcoma tumor	genomic DNA	Hybridized to 50K_Xba	Yes
GSM608972	[Mapping50K_Xba240] Affymetrix Human Mapping 50K Xba240 SNP Array	GPL2005	Alveolar Rhabdomyosarcoma	Alveolar rhabdomyosarcoma tumor	genomic DNA	Hybridized to 50K_Xba	Yes
GSM608973	[Mapping50K_Xba240] Affymetrix Human Mapping 50K Xba240 SNP Array	GPL2005	Alveolar Rhabdomyosarcoma	Alveolar rhabdomyosarcoma tumor	genomic DNA	Hybridized to 50K_Xba	Yes
GSM608974	[Mapping50K_Xba240] Affymetrix Human Mapping 50K Xba240 SNP Array	GPL2005	Alveolar Rhabdomyosarcoma	Alveolar rhabdomyosarcoma tumor	genomic DNA	Hybridized to 50K_Xba	Yes
GSM608975	[Mapping50K_Xba240] Affymetrix Human Mapping 50K Xba240 SNP Array	GPL2005	Alveolar Rhabdomyosarcoma	Alveolar rhabdomyosarcoma tumor	genomic DNA	Hybridized to 50K_Xba	Yes
GSM608976	[Mapping50K_Xba240] Affymetrix Human Mapping 50K Xba240 SNP Array	GPL2005	Alveolar Rhabdomyosarcoma	Alveolar rhabdomyosarcoma tumor	genomic DNA	Hybridized to 50K_Xba	Yes
GSM608977	[Mapping50K_Xba240] Affymetrix Human Mapping 50K Xba240 SNP Array	GPL2005	Alveolar Rhabdomyosarcoma	Alveolar rhabdomyosarcoma tumor	genomic DNA	Hybridized to 50K_Xba	Yes
GSM608978	[Mapping50K_Xba240] Affymetrix Human Mapping 50K Xba240 SNP Array	GPL2005	Alveolar Rhabdomyosarcoma	Alveolar rhabdomyosarcoma tumor	genomic DNA	Hybridized to 50K_Xba	Yes
GSM608979	[Mapping50K_Xba240] Affymetrix Human Mapping 50K Xba240 SNP Array	GPL2005	Alveolar Rhabdomyosarcoma	Alveolar rhabdomyosarcoma tumor	genomic DNA	Hybridized to 50K_Xba	Yes
GSM608980	[Mapping50K_Xba240] Affymetrix Human Mapping 50K Xba240 SNP Array	GPL2005	Alveolar Rhabdomyosarcoma	Alveolar rhabdomyosarcoma tumor	genomic DNA	Hybridized to 50K_Xba	Yes
GSM608981	[Mapping50K_Xba240] Affymetrix Human Mapping 50K Xba240 SNP Array	GPL2005	Alveolar Rhabdomyosarcoma	Alveolar rhabdomyosarcoma tumor	genomic DNA	Hybridized to 50K_Xba	Yes
GSM608982	[Mapping50K_Xba240] Affymetrix Human Mapping 50K Xba240 SNP Array	GPL2005	Alveolar Rhabdomyosarcoma	Alveolar rhabdomyosarcoma tumor	genomic DNA	Hybridized to 50K_Xba	Yes
GSM608983	[Mapping50K_Xba240] Affymetrix Human Mapping 50K Xba240 SNP Array	GPL2005	Alveolar Rhabdomyosarcoma	Alveolar rhabdomyosarcoma tumor	genomic DNA	Hybridized to 50K_Xba	Yes
GSM608984	[Mapping50K_Xba240] Affymetrix Human Mapping 50K Xba240 SNP Array	GPL2005	Alveolar Rhabdomyosarcoma	Alveolar rhabdomyosarcoma tumor	genomic DNA	Hybridized to 50K_Xba	Yes
GSM608985	[Mapping50K_Xba240] Affymetrix Human Mapping 50K Xba240 SNP Array	GPL2005	Alveolar Rhabdomyosarcoma	Alveolar rhabdomyosarcoma tumor	genomic DNA	Hybridized to 50K_Xba	Yes
GSM608986	[Mapping50K_Xba240] Affymetrix Human Mapping 50K Xba240 SNP Array	GPL2005	Alveolar Rhabdomyosarcoma	Alveolar rhabdomyosarcoma tumor	genomic DNA	Hybridized to 50K_Xba	Yes
GSM608987	[Mapping50K_Xba240] Affymetrix Human Mapping 50K Xba240 SNP Array	GPL2005	Alveolar Rhabdomyosarcoma	Alveolar rhabdomyosarcoma tumor	genomic DNA	Hybridized to 50K_Xba	Yes
GSM608988	[Mapping50K_Xba240] Affymetrix Human Mapping 50K Xba240 SNP Array	GPL2005	Alveolar Rhabdomyosarcoma	Alveolar rhabdomyosarcoma tumor	genomic DNA	Hybridized to 50K_Xba	Yes
GSM608989	[Mapping50K_Xba240] Affymetrix Human Mapping 50K Xba240 SNP Array	GPL2005	Alveolar Rhabdomyosarcoma	Alveolar rhabdomyosarcoma tumor	genomic DNA	Hybridized to 50K_Xba	Yes
GSM608990	[Mapping50K_Xba240] Affymetrix Human Mapping 50K Xba240 SNP Array	GPL2005	Alveolar Rhabdomyosarcoma	Alveolar rhabdomyosarcoma tumor	genomic DNA	Hybridized to 50K_Xba	Yes
GSM608991	[Mapping50K_Xba240] Affymetrix Human Mapping 50K Xba240 SNP Array	GPL2005	Alveolar Rhabdomyosarcoma	Alveolar rhabdomyosarcoma tumor	genomic DNA	Hybridized to 50K_Xba	Yes
GSM608992	[Mapping50K_Xba240] Affymetrix Human Mapping 50K Xba240 SNP Array	GPL2005	Alveolar Rhabdomyosarcoma	Alveolar rhabdomyosarcoma tumor	genomic DNA	Hybridized to 50K_Xba	Yes
GSM608993	[Mapping50K_Xba240] Affymetrix Human Mapping 50K Xba240 SNP Array	GPL2005	Alveolar Rhabdomyosarcoma	Alveolar rhabdomyosarcoma tumor	genomic DNA	Hybridized to 50K_Xba	Yes
GSM608994	[Mapping50K_Xba240] Affymetrix Human Mapping 50K Xba240 SNP Array	GPL2005	Alveolar Rhabdomyosarcoma	Alveolar rhabdomyosarcoma tumor	genomic DNA	Hybridized to 50K_Xba	Yes
GSM608995	[Mapping50K_Xba240] Affymetrix Human Mapping 50K Xba240 SNP Array	GPL2005	Alveolar Rhabdomyosarcoma	Alveolar rhabdomyosarcoma tumor	genomic DNA	Hybridized to 50K_Xba	Yes
GSM608996	[Mapping50K_Xba240] Affymetrix Human Mapping 50K Xba240 SNP Array	GPL2005	Alveolar Rhabdomyosarcoma	Alveolar rhabdomyosarcoma tumor	genomic DNA	Hybridized to 50K_Xba	Yes
GSM608997	[Mapping50K_Xba240] Affymetrix Human Mapping 50K Xba240 SNP Array	GPL2005	Alveolar Rhabdomyosarcoma	Alveolar rhabdomyosarcoma tumor	genomic DNA	Hybridized to 50K_Xba	Yes
GSM608998	[Mapping50K_Xba240] Affymetrix Human Mapping 50K Xba240 SNP Array	GPL2005	Alveolar Rhabdomyosarcoma	Alveolar rhabdomyosarcoma tumor	genomic DNA	Hybridized to 50K_Xba	Yes
GSM608999	[Mapping50K_Xba240] Affymetrix Human Mapping 50K Xba240 SNP Array	GPL2005	Alveolar Rhabdomyosarcoma	Alveolar rhabdomyosarcoma tumor	genomic DNA	Hybridized to 50K_Xba	Yes
GSM609000	[Mapping50K_Xba240] Affymetrix Human Mapping 50K Xba240 SNP Array	GPL2005	Alveolar Rhabdomyosarcoma	Alveolar rhabdomyosarcoma tumor	genomic DNA	Hybridized to 50K_Xba	Yes
GSM609001	[Mapping50K_Xba240] Affymetrix Human Mapping 50K Xba240 SNP Array	GPL2005	Alveolar Rhabdomyosarcoma	Alveolar rhabdomyosarcoma tumor	genomic DNA	Hybridized to 50K_Xba	Yes
GSM609002	[Mapping50K_Xba240] Affymetrix Human Mapping 50K Xba240 SNP Array	GPL2005	Alveolar Rhabdomyosarcoma	Alveolar rhabdomyosarcoma tumor	genomic DNA	Hybridized to 50K_Xba	Yes
GSM609003	[Mapping50K_Xba240] Affymetrix Human Mapping 50K Xba240 SNP Array	GPL2005	Alveolar Rhabdomyosarcoma	Alveolar rhabdomyosarcoma tumor	genomic DNA	Hybridized to 50K_Xba	Yes
GSM609004	[Mapping50K_Xba240] Affymetrix Human Mapping 50K Xba240 SNP Array	GPL2005	Alveolar Rhabdomyosarcoma	Alveolar rhabdomyosarcoma tumor	genomic DNA	Hybridized to 50K_Xba	Yes
GSM609005	[Mapping50K_Xba240] Affymetrix Human Mapping 50K Xba240 SNP Array	GPL2005	Alveolar Rhabdomyosarcoma	Alveolar rhabdomyosarcoma tumor	genomic DNA	Hybridized to 50K_Xba	Yes
GSM609006	[Mapping50K_Xba240] Affymetrix Human Mapping 50K Xba240 SNP Array	GPL2005	Alveolar Rhabdomyosarcoma	Alveolar rhabdomyosarcoma tumor	genomic DNA	Hybridized to 50K_Xba	Yes
GSM609007	[Mapping50K_Xba240] Affymetrix Human Mapping 50K Xba240 SNP Array	GPL2005	Alveolar Rhabdomyosarcoma	Alveolar rhabdomyosarcoma tumor	genomic DNA	Hybridized to 50K_Xba	Yes
GSM609008	[Mapping50K_Xba240] Affymetrix Human Mapping 50K Xba240 SNP Array	GPL2005	Alveolar Rhabdomyosarcoma	Alveolar rhabdomyosarcoma tumor	genomic DNA	Hybridized to 50K_Xba	Yes
GSM609009	[Mapping50K_Xba240] Affymetrix Human Mapping 50K Xba240 SNP Array	GPL2005	Alveolar Rhabdomyosarcoma	Alveolar rhabdomyosarcoma tumor	genomic DNA	Hybridized to 50K_Xba	Yes
GSM609010	[Mapping50K_Xba240] Affymetrix Human Mapping 50K Xba240 SNP Array	GPL2005	Alveolar Rhabdomyosarcoma	Alveolar rhabdomyosarcoma tumor	genomic DNA	Hybridized to 50K_Xba	Yes
GSM609011	[Mapping50K_Xba240] Affymetrix Human Mapping 50K Xba240 SNP Array	GPL2005	Alveolar Rhabdomyosarcoma	Alveolar rhabdomyosarcoma tumor	genomic DNA	Hybridized to 50K_Xba	Yes
GSM609012	[Mapping50K_Xba240] Affymetrix Human Mapping 50K Xba240 SNP Array	GPL2005	Alveolar Rhabdomyosarcoma	Alveolar rhabdomyosarcoma tumor	genomic DNA	Hybridized to 50K_Xba	Yes
GSM609013	[Mapping50K_Xba240] Affymetrix Human Mapping 50K Xba240 SNP Array	GPL2005	Alveolar Rhabdomyosarcoma	Alveolar rhabdomyosarcoma tumor	genomic DNA	Hybridized to 50K_Xba	Yes
GSM609014	[Mapping50K_Xba240] Affymetrix Human Mapping 50K Xba240 SNP Array	GPL2005	Alveolar Rhabdomyosarcoma	Alveolar rhabdomyosarcoma tumor	genomic DNA	Hybridized to 50K_Xba	Yes
GSM609015	[Mapping50K_Xba240] Affymetrix Human Mapping 50K Xba240 SNP Array	GPL2005	Alveolar Rhabdomyosarcoma	Alveolar rhabdomyosarcoma tumor	genomic DNA	Hybridized to 50K_Xba	Yes
GSM609016	[Mapping250K_Sty] Affymetrix Mapping 250K Sty2 SNP Array	GPL3720	Alveolar Rhabdomyosarcoma	Alveolar rhabdomyosarcoma tumor	genomic DNA	Hybridized to 250K_Sty	Yes
GSM609017	[Mapping250K_Sty] Affymetrix Mapping 250K Sty2 SNP Array	GPL3720	Alveolar Rhabdomyosarcoma	Alveolar rhabdomyosarcoma tumor	genomic DNA	Hybridized to 250K_Sty	Yes
GSM609018	[Mapping250K_Sty] Affymetrix Mapping 250K Sty2 SNP Array	GPL3720	Alveolar Rhabdomyosarcoma	Alveolar rhabdomyosarcoma tumor	genomic DNA	Hybridized to 250K_Sty	Yes
GSM609019	[Mapping250K_Sty] Affymetrix Mapping 250K Sty2 SNP Array	GPL3720	Alveolar Rhabdomyosarcoma	Alveolar rhabdomyosarcoma tumor	genomic DNA	Hybridized to 250K_Sty	Yes
GSM609020	[Mapping250K_Sty] Affymetrix Mapping 250K Sty2 SNP Array	GPL3720	Alveolar Rhabdomyosarcoma	Alveolar rhabdomyosarcoma tumor	genomic DNA	Hybridized to 250K_Sty	Yes
GSM609021	[Mapping250K_Sty] Affymetrix Mapping 250K Sty2 SNP Array	GPL3720	Alveolar Rhabdomyosarcoma	Alveolar rhabdomyosarcoma tumor	genomic DNA	Hybridized to 250K_Sty	Yes
GSM609022	[Mapping250K_Sty] Affymetrix Mapping 250K Sty2 SNP Array	GPL3720	Alveolar Rhabdomyosarcoma	Alveolar rhabdomyosarcoma tumor	genomic DNA	Hybridized to 250K_Sty	Yes

## Sheet: CCLE_Sarcoma_Cells
cell_name_in_drug	Sample_title	GEO_ID_REF	Sample_source_name_ch1	Sample_organism_ch1	Sample_characteristics_ch1	Tissue	Gender	Histology	Hist Subtype	CCLE tumor type	CCLE tumor type	Notes	CTRP_Has
A673	A-673	GSM887924	ATCC	Homo sapiens	primary site: bone	bone	F	Ewings_sarcoma-peripheral_primitive_neuroectodermal_tumour		Ewings_sarcoma	solid		1
CADOES1	CADO-ES1	GSM887966	DSMZ	Homo sapiens	primary site: bone	bone	F	Ewings_sarcoma-peripheral_primitive_neuroectodermal_tumour		Ewings_sarcoma	solid		1
HS822T	Hs 822.T	GSM888191	ATCC	Homo sapiens	primary site: bone	bone	F	Ewings_sarcoma-peripheral_primitive_neuroectodermal_tumour		Ewings_sarcoma	solid		1
HS863T	Hs 863.T	GSM888195	ATCC	Homo sapiens	primary site: bone	bone	F	Ewings_sarcoma-peripheral_primitive_neuroectodermal_tumour		Ewings_sarcoma	solid		0
MHHES1	MHH-ES-1	GSM888394	DSMZ	Homo sapiens	primary site: bone	bone	M	Ewings_sarcoma-peripheral_primitive_neuroectodermal_tumour		Ewings_sarcoma	solid		1
RDES	RD-ES	GSM888609	ATCC	Homo sapiens	primary site: bone	bone	M	Ewings_sarcoma-peripheral_primitive_neuroectodermal_tumour		Ewings_sarcoma	solid		0
SKES1	SK-ES-1	GSM888660	ATCC	Homo sapiens	primary site: bone	bone	M	Ewings_sarcoma-peripheral_primitive_neuroectodermal_tumour		Ewings_sarcoma	solid		1
SKNMC	SK-N-MC	GSM888679	ATCC	Homo sapiens	primary site: bone	bone	F	Ewings_sarcoma-peripheral_primitive_neuroectodermal_tumour		Ewings_sarcoma	solid		1
TC71	TC-71	GSM888781	DSMZ	Homo sapiens	primary site: bone	bone	M	Ewings_sarcoma-peripheral_primitive_neuroectodermal_tumour		Ewings_sarcoma	solid		0
143B	143B	GSM887899	ATCC	Homo sapiens	primary site: bone	bone	F	osteosarcoma		osteosarcoma	solid	Identical lines: HOS and 143B share high SNP identity	0
G292CLONEA141B1	G-292, clone A141B1	GSM888084	ATCC	Homo sapiens	primary site: bone	bone	F	osteosarcoma		osteosarcoma	solid		1
HOS	HOS	GSM888159	ATCC	Homo sapiens	primary site: bone	bone	F	osteosarcoma		osteosarcoma	solid	Identical lines: HOS and 143B share high SNP identity	1
HS870T	Hs 870.T	GSM888196	ATCC	Homo sapiens	primary site: bone	bone		osteosarcoma		osteosarcoma	solid		0
HS888T	Hs 888.T	GSM888197	ATCC	Homo sapiens	primary site: bone	bone	M	osteosarcoma		osteosarcoma	solid		1
MG63	MG-63	GSM888390	ATCC	Homo sapiens	primary site: bone	bone	M	osteosarcoma		osteosarcoma	solid		1
SJSA1	SJSA-1	GSM888657	ATCC	Homo sapiens	primary site: bone	bone	M	osteosarcoma		osteosarcoma	solid		1
T173	T1-73	GSM888774	ATCC	Homo sapiens	primary site: bone	bone		osteosarcoma		osteosarcoma	solid		0
U2OS	U-2 OS	GSM888816	ATCC	Homo sapiens	primary site: bone	bone	F	osteosarcoma		osteosarcoma	solid		1
A204	A-204	GSM887915	ATCC	Homo sapiens	primary site: soft_tissue	soft_tissue	F	rhabdomyosarcoma		soft_tissue	solid		1
HS729	Hs 729	GSM888182	ATCC	Homo sapiens	primary site: soft_tissue	soft_tissue	M	rhabdomyosarcoma		soft_tissue	solid		1
KYM1	KYM-1	GSM888320	HSRRB	Homo sapiens	primary site: soft_tissue	soft_tissue		rhabdomyosarcoma		soft_tissue	solid		1
RD	RD	GSM888610	ATCC	Homo sapiens	primary site: soft_tissue	soft_tissue	F	rhabdomyosarcoma	embryonal	soft_tissue	solid		1
RH30	RH-30	GSM888620	DSMZ	Homo sapiens	primary site: soft_tissue	soft_tissue	M	rhabdomyosarcoma	alveolar	soft_tissue	solid	Identical lines: SJRH30 and RH30 share high SNP identity	1
RH41	RH-41	GSM888621	DSMZ	Homo sapiens	primary site: soft_tissue	soft_tissue	F	rhabdomyosarcoma	alveolar	soft_tissue	solid		1
SJRH30	SJRH30	GSM888656	ATCC	Homo sapiens	primary site: soft_tissue	soft_tissue	M	rhabdomyosarcoma		soft_tissue	solid	Identical lines: SJRH30 and RH30 share high SNP identity	0
TE441T	TE 441.T	GSM888789	ATCC	Homo sapiens	primary site: soft_tissue	soft_tissue	F	rhabdomyosarcoma		soft_tissue	solid		1
TE617T	TE 617.T	GSM888792	ATCC	Homo sapiens	primary site: soft_tissue	soft_tissue	F	rhabdomyosarcoma		soft_tissue	solid		1
S117	S-117	GSM888638	DSMZ	Homo sapiens	primary site: soft_tissue	soft_tissue	F	sarcoma		soft_tissue	solid		0
SKLMS1	SK-LMS-1	GSM888662	ATCC	Homo sapiens	primary site: soft_tissue	soft_tissue	F	sarcoma		soft_tissue	solid		1
