# Supplementary material for: Integration of genomic copy number variations and chemotherapy-response biomarkers in pediatric sarcoma
Source: BMC Med Genomics. 2019 Jan 31;12(Suppl 1):23. doi: 10.1186/s12920-018-0456-5 (PMC6357363; doi:10.1186/s12920-018-0456-5)
Supplement: Supplementary file 3 — Comprehensive literature reviews were also conducted to collect gene CNV amplification and deletion that can be predictive of clinical outcome in three types of sarcoma from the PubMed repository. (XLSX 122 kb) [file 12920_2018_456_MOESM3_ESM.xlsx]

## Sheet: Table_1
Additional file 3, Comprehensive literature reviews were also conducted to collect gene CNV amplification and deletion that can be predictive of clinical outcome in three types of sarcoma from the PubMed repository.
Osteosarcoma
Literature genes	Papers	Deletion_frequency	Amplification_frequency
CDC5L	P8,P9,P11,P12,P16,P17,P20,P21	0.00854701	0.213675
CDK4	P8,P20,P21,P24	NA	NA
E2F3	P8,P20	0.00854701	0.111111
MYC	P8,P20,P21,P24	0.00854701	0.299145
PIM1	P8,P20	0	0.196581
RUNX2	P8,P12,P20,P21	0.00854701	0.247863
TP53	P11,P16,P20,P21,P24	NA	NA
MET	P12,P20,P21	0.034188	0.0940171
RB1	P16,P17,P20,P21,P24	0.145299	0.0940171
MDM2	P16,P20,P21	0	0.042735
LSAMP	P20,P21	0.0512821	0.0683761
APC	P20,P21	0.0512821	0.034188
VEGFA	P20,P21	NA	NA
TWIST	P20,P21	NA	NA
RECQL4	P20,P21	NA	NA
p16/INK4A	P20	NA	NA
p14/ARF	P20	NA	NA
p15/INK4BBUB3	P20	NA	NA
FGFR2	P20	0.0769231	0.0512821
WWOX	P20,P21	0.025641	0.0512821
PRIM1	P20,P21	NA	NA
COPS3	P20,P21,P24	NA	NA
PMP22	P20	0.034188	0.179487
MAPK7	P20	0.034188	0.188034
SLC16A3	P2	NA	NA
STX8	P2	NA	NA
IQGAP1	P2	0.00854701	0.179487
PLEC1	P2	NA	NA
ACTG1	P2	NA	NA
ATP2B4	P2	0.025641	0.102564
RALA	P2	0.042735	0.102564
H2AFX	P2	NA	NA
LGALS1	P2	NA	NA
STOM	P2	NA	NA
CTNND1	P2	NA	NA
ANPEP	P2	0.00854701	0.179487
HIST1H2AD	P2	NA	NA
CD151	P2	NA	NA
ITGA5	P2	NA	NA
PLEC1	P2	NA	NA
VIM	P2	0.102564	0.017094
SCRIB	P2	NA	NA
ANXA2	P2	NA	NA
HIST1H3J	P2	NA	NA
LGALS3	P2	0.00854701	0.153846
H2BFS	P2	NA	NA
SLC29A1	P8,P2	0.00854701	0.247863
LITAF	P2	0.0683761	0.00854701
XTP3TPATP1	P2	NA	NA
ABCC1	P2	0.0769231	0.017094
FAM62A	P2	NA	NA
MYL6	P2	NA	NA
B2M	P2	0.111111	0.017094
ADCY1	P3	NA	NA
ADRA1A	P3	0.162393	0.0512821
ADRA2B	P3	NA	NA
AKAP1	P3	0.00854701	0.0598291
ATP2B1	P3	0.00854701	0.00854701
GRIA2	P3	0.017094	0.0854701
GRIN2A	P3	0.102564	0.017094
GRIN2B	P3	0.0598291	0.0598291
GRIN3A	P3	NA	NA
PDE10A	P3	0.0512821	0.042735
PDE2A	P3	0.017094	0.0512821
PDE4B	P3	0	0.196581
PDE4D	P3	0.0512821	0.0598291
PDE6B	P3	NA	NA
PIK3C2B	P3	0.034188	0.0940171
PIK3CG	P3	0.017094	0.0512821
PIK3R4	P3	0.034188	0.102564
PIK3R6	P3	NA	NA
PRKCB	P3	NA	NA
PTGER3	P3	0	0.17094
RYR2	P3	0.0683761	0.0683761
SSTR5	P3	NA	NA
ATP1A1	P4	0.017094	0.111111
ATP1B1	P4	0.017094	0.213675
DHODH	P4	0.034188	0.0598291
IMPDH1	P4	0.034188	0.188034
ACO1	P8	0.0598291	0.0512821
ACOX2	P8	0.111111	0.034188
ADA	P8	NA	NA
ADFP	P8	NA	NA
ALPL	P8	0	0.213675
ASNS	P8	0.034188	0.0769231
ASPSCR1	P8	NA	NA
ATF4	P8	NA	NA
ATP8B2	P8	0	0.350427
BCAS4	P8	0.00854701	0.205128
BMP4	P8	0.017094	0.162393
BMP7	P8	0.025641	0.239316
BNC2	P8	0.0512821	0.0769231
BRWD1	P8	0.017094	0.188034
BST2	P8	NA	NA
C14ORF166	P8	NA	NA
C1ORF43	P8	NA	NA
C20ORF20	P8	NA	NA
C3ORF59	P8	NA	NA
CAP2	P8	0.025641	0.111111
CASZ1	P8	0	0.153846
CBS	P8	NA	NA
CD9	P8	0.025641	0.111111
CENPE	P8	0.0512821	0.034188
CHSY1	P8	0.025641	0.196581
CKB	P8	NA	NA
COCH	P8	0.017094	0.17094
COL4A1	P8	0.111111	0.128205
COL8A1	P8	0.119658	0.034188
CPVL	P8	0.034188	0.0854701
CTSZ	P8	NA	NA
CTXN1	P8	NA	NA
CXADR	P8	0.042735	0.119658
CYTL1	P8	0.111111	0.0940171
DCI	P8	NA	NA
DCPS	P8	0.025641	0.128205
DDIT3	P8	NA	NA
DLC1	P8	0.128205	0.0940171
DLD	P8	0.017094	0.0769231
DLX5	P8	0.025641	0.0940171
DNAJB2	P8	NA	NA
DNASE2	P8	NA	NA
DUSP5	P8	0.0854701	0.042735
DYNC1I1	P8	NA	NA
DYRK1A	P8	0	0.247863
ECHDC2	P8	NA	NA
EEF1A2	P8	NA	NA
EFNA1	P8	NA	NA
EFNB2	P8	0.128205	0.102564
EIF2AK1	P8	0.017094	0.239316
EIF2C2	P8	NA	NA
ELOVL5	P8	0.034188	0.230769
ELOVL6	P8	0.017094	0.034188
ENSA	P8	0	0.290598
F12	P8	NA	NA
FAM84B	P8	NA	NA
FBXO32	P8	0.017094	0.324786
FLCN	P8,P16	0.017094	0.264957
FOXF2	P8,P17	NA	NA
FSCN1	P8,	NA	NA
FUCA1	P8,	NA	NA
FYTTD1	P8,	NA	NA
GAL	P8,	NA	NA
GNAS	P8,P16	0.025641	0.196581
GP1BB	P8	NA	NA
GPI	P8	0.017094	0.0940171
GPNMB	P8	0.042735	0.153846
GSTO2	P8	0.119658	0.017094
HAX1	P8	NA	NA
HES4	P8	NA	NA
HIST1H1C	P8	NA	NA
HIST1H2BK	P8	NA	NA
HIST2H2AC	P8	NA	NA
HIST2H2BE	P8	NA	NA
HLA-A	P8	NA	NA
HLA-B	P8	NA	NA
HLA-DMA	P8	NA	NA
HMGB2	P8	NA	NA
HOXA4	P8	NA	NA
HOXA5	P8	NA	NA
HOXA9	P8	NA	NA
HOXB2	P8	NA	NA
HOXB5	P8	NA	NA
HOXB7	P8	NA	NA
HOXB8	P8	NA	NA
HOXB9	P8	NA	NA
HOXC4	P8	NA	NA
HOXC6	P8	NA	NA
HOXC9	P8	NA	NA
HSPA1A	P8	NA	NA
IFRD1	P8	0.034188	0.0512821
IGFBP7	P8	0.00854701	0.222222
IGSF3	P8	0.017094	0.153846
ITGA11	P8	0.025641	0.0769231
ITGB2	P8	NA	NA
KCTD12	P8	0.324786	0.0512821
KIAA0020	P8	NA	NA
LAMA5	P8	NA	NA
LAPTM4B	P8	0.017094	0.299145
LARP6	P8	0.017094	0.0769231
LGALS3BP	P8	NA	NA
LRRC1	P8	0.034188	0.205128
LRRC17	P8	NA	NA
MAB21L2	P8	NA	NA
MATN2	P8	0.017094	0.307692
MFSD3	P8	NA	NA
MRPS21	P8	0	0.376068
MTAP	P8	0.111111	0
MTDH	P8	0.017094	0.324786
MUC1	P8	NA	NA
MX1	P8	0.042735	0.196581
MYEOV	P8	NA	NA
NAPRT1	P8	NA	NA
NDRG1	P8	0.017094	0.25641
NDUFA4	P8	0.042735	0.128205
NDUFB6	P8	0.0598291	0.0512821
NDUFB9	P8	NA	NA
NFIB	P8	0.042735	0.0512821
NKD2	P8	0.0512821	0.17094
NOV	P8	0.017094	0.307692
NPR2	P8	0.042735	0.0854701
NT5E	P8	0.153846	0.034188
NUDT14	P8	NA	NA
OSBPL2	P8	0.00854701	0.239316
PALM	P8	NA	NA
PDE7B	P8	0.0683761	0.0598291
PDXK	P8	0.025641	0.196581
PEX5	P8	0.034188	0.205128
PEX6	P8	NA	NA
PIGT	P8	NA	NA
PPT1	P8	0	0.128205
PRAME	P8	NA	NA
PRKDC	P8	0	0.205128
PRPSAP2	P8	0.025641	0.230769
PRSS35	P8	0.17094	0.0512821
PTK7	P8	0.00854701	0.25641
PVT1	P8	NA	NA
PYCR1	P8,P17	NA	NA
RHPN2	P8	0.0598291	0.0683761
RIMS3	P8	0	0.136752
RNF130	P8	0.0854701	0.017094
RPL7	P8	0.025641	0.17094
RPLP1	P8	0.042735	0.136752
RPN2	P8	NA	NA
RRAGA	P8	NA	NA
RUNX3	P8	0	0.205128
S100A10	P8	0	0.307692
S100A4	P8	NA	NA
SCPEP1	P8	0.017094	0.0683761
SEP15	P8	NA	NA
SHMT1	P8	0.00854701	0.213675
SLC25A13	P8	0.025641	0.0940171
SLC29A2	P8	0.0512821	0.0769231
SLC29A4	P8	0.017094	0.247863
SLCO4A1	P8	NA	NA
SLIT2	P8	0.0512821	0.034188
SNTA1	P8	NA	NA
SNTB1	P8	0.017094	0.273504
SNX10	P8	0.034188	0.153846
SOX11	P8	0.0940171	0.119658
SOX18	P8	NA	NA
SOX4	P8	0.162393	0.0598291
SREBF1	P8	NA	NA
ST13	P8	NA	NA
SUMO2	P8	NA	NA
TAGLN	P8	0.025641	0.0854701
TAP1	P8	NA	NA
TCEA2	P8	NA	NA
TFAP2A	P8	0.025641	0.0940171
TFAP2C	P8	NA	NA
TIMP2	P8	0	0.179487
TM2D3	P8	0.0598291	0.205128
TMEM14B	P8	0.025641	0.111111
TMEM42	P8	NA	NA
TMEM51	P8	0	0.17094
TMEM98	P8	NA	NA
TNFRSF11B	P8	0.017094	0.299145
TNK2	P8	0.025641	0.0854701
TPST1	P8	0.00854701	0.145299
TRAPPC4	P8	NA	NA
TRIB1	P8	NA	NA
TSPAN5	P8	0.025641	0.0512821
TSPAN9	P8	0.025641	0.136752
TTC19	P8	0.00854701	0.25641
TUBB2B	P8	NA	NA
TUFT1	P8	0	0.34188
TXNIP	P8	NA	NA
UBE2V2	P8	0	0.247863
UCHL3	P8	0.179487	0.0512821
WDR1	P8	0.0854701	0.0854701
WWP1	P8	0.017094	0.239316
ZHX1	P8	0.025641	0.316239
ZNF217	P8,P17	0.017094	0.162393
CLCC1	P9	0.017094	0.205128
MCM4	P9	NA	NA
AKR1C3	P9	0.0940171	0.017094
AKR1C4	P9	0.0940171	0.025641
ARHGAP22	P9	0.0940171	0.0769231
PGBD3	P9	0.0940171	0.0940171
ARID5B	P9	0.111111	0.0683761
REEP3	P9	NA	NA
HERC4	P9	0.102564	0.00854701
PBLD	P9	NA	NA
RUFY2	P9	NA	NA
KIAA1279	P9	NA	NA
SRGN	P9	NA	NA
AIFM2	P9	NA	NA
CHST3	P9	0.0769231	0.025641
FAS	P9,P23	0.0940171	0.00854701
PCGF5	P9	0.0769231	0.025641
PPP1R3C	P9	0.153846	0.00854701
AVPI1	P9	NA	NA
BLOC1S2	P9	NA	NA
CASC2	P9	0.0683761	0.025641
FAM45A	P9	NA	NA
ERCC6	P9	0.0940171	0.0598291
WASF3	P9	0.128205	0.017094
C13orf33	P9	NA	NA
LHFP	P9,P17	NA	NA
WBP4	P9	0.205128	0.017094
TSC22D1	P9	0.153846	0.025641
RCBTB1	P9	0.282051	0.00854701
LATS2	P9	0.145299	0
DCUN1D3	P9	0.119658	0.00854701
ADAM6	P11	NA	NA
KIAA0125	P11	NA	NA
IGHD	P11	NA	NA
IGHE	P11	NA	NA
IGHG1	P11	NA	NA
FOXN1	P11	NA	NA
LINC00226	P11	NA	NA
ADAM3A	P11	NA	NA
ADAM5	P11	NA	NA
IL9R	P11	NA	NA
VAMP7	P11	NA	NA
WASH1	P11	NA	NA
WASH6P	P11	NA	NA
LINC00221	P11	NA	NA
TUSC7	P11	NA	NA
SPRY3	P11	NA	NA
DUSP22	P11	0.034188	0.119658
C10orf11	P11	NA	NA
CHM	P11	0.222222	0.042735
KANSL1	P11	NA	NA
KANSL1-AS1	P11	NA	NA
BTNL8	P11	0.0598291	0.0769231
BTNL3	P11	NA	NA
SHOX	P11	NA	NA
PLCXD1	P11	NA	NA
PPP2R3B	P11	NA	NA
CD99	P11	NA	NA
GTPBP6	P11	NA	NA
LINC00685	P11	NA	NA
DPP6	P11	0.042735	0.0769231
GAB3	P11	NA	NA
ARHGEF1	P11	0.017094	0.034188
FGF13	P11	0.222222	0.042735
GPR112	P11	NA	NA
CD99P1	P11	NA	NA
PRSS3P2	P11	NA	NA
SHANK3	P11	0.145299	0.0598291
DHRSX	P11	NA	NA
CRLF2	P11	NA	NA
UGT2B15	P11	0.102564	0.102564
IL3RA	P11	NA	NA
SLC25A6	P11	NA	NA
ACR	P11	NA	NA
EYA1	P11	0.017094	0.188034
MCF2	P11	NA	NA
ZNF280C	P11	NA	NA
XG	P11	NA	NA
ZBED1	P11	NA	NA
AFF2	P11	0.290598	0.025641
DLG2	,P11,P21,P24,	0.025641	0.025641
DMD	P11	0.230769	0.0940171
IL1RAPL1	P11	0.196581	0.0769231
RPL23AP82	P11	NA	NA
PGBD2	P11	NA	NA
UGT2B17	P11	NA	NA
LINC00102	P11	NA	NA
CNTNAP2	P11	NA	NA
LMF1	P11	NA	NA
RABL2B	P11	NA	NA
SEPT6	P11,P16	NA	NA
TRIM48	P11	0.0512821	0.042735
ATRX	,P11,P21,P24	NA	NA
GPC3	P11,P16	0.247863	0.034188
GRIA3	P11	0.102564	0.0769231
HPRT1	P11	NA	NA
MIR548AQ	P11	NA	NA
MIR548AR	P11	NA	NA
NUDCD3	P11	0.0598291	0.0940171
PRB4	P11	NA	NA
RBMX	P11	NA	NA
SH3BP5L	P11	0.162393	0.0854701
SNORD61	P11	NA	NA
TAS2R43	P11	NA	NA
TERT	P11,P23	0.00854701	0.145299
UBE2A	P11	NA	NA
WRAP53	P11	NA	NA
ZNF692	P11	NA	NA
CSF2RA	P11	NA	NA
FOS	P12	NA	NA
IGF1R	P12,P23	0.025641	0.196581
PVT1/MYC	P12	NA	NA
HER2	P12	NA	NA
AFF3	P16	0.00854701	0.102564
TRA	P16	NA	NA
EXT1	P16	0.017094	0.290598
CYTSB	P16	NA	NA
GAS7	P16	0.0769231	0.111111
IGL	P16	NA	NA
ERC1	P16	NA	NA
ZMYM2	P16	NA	NA
FNBP1	P16	0.017094	0.0512821
NTRK3	P16	0.017094	0.162393
RNF213	P16	NA	NA
RANBP17	P16	NA	NA
RAD51L1	P16	NA	NA
GNAQ	P16	0.025641	0.0683761
TFEB	P16	0	0.273504
GPHN	P16	0.00854701	0.136752
ABL1	P16	0.00854701	0.0683761
ERG	P16	0	0.213675
CLTCL1	P16	0	0.230769
JAK1	P16	0	0.17094
FOXP1	P16	0.119658	0.0598291
EGFR	P16	0.025641	0.128205
BRCA1	P16	0.00854701	0.0683761
SS18L1	P16	NA	NA
PTEN	P16,P17,P21,	0.034188	0.0512821
PAX8	P16	0.034188	0.102564
ZNF521	P16	NA	NA
TCF12	P16,P17	0.0512821	0.0512821
HIP1	P16	0.025641	0.0940171
CRTC3	P16	NA	NA
TRIM33	P16	0.017094	0.153846
PDE4DIP	P16,P17	0	0.188034
PDGFRA	P16	0.00854701	0.111111
NF1	P16	0.0769231	0.0598291
SMAD4	P16	0.0512821	0.0769231
HSP90AA1	P16	NA	NA
BCL2	P16	0.025641	0.0512821
ALK	P16	0	0.102564
FANCC	P16	0.017094	0.0598291
MLH1	P16	0.0940171	0.042735
FBXW7	P16	0.00854701	0.0940171
SDHAF2	P16	NA	NA
PIK3R1	P16	0.0683761	0.025641
TTL	P16	0.00854701	0.0854701
AFF1	P16	0.034188	0.111111
NCOA2	P16	0.017094	0.222222
MLLT10	P16,P17	0.128205	0.025641
XPA	P16	0.017094	0.136752
BCL6	P16	0.128205	0.0598291
PDGFRB	P16	0.0769231	0.025641
SDHC	P16	NA	NA
MSI2	P16	0.00854701	0.0854701
IGK@	P16	NA	NA
MYST4	P16	NA	NA
SUZ12	P16,P24	0.119658	0.042735
BRD4	P16,P17	0.025641	0.119658
DICER1	P16	0.025641	0.179487
ARHGAP26	P16	0.034188	0.00854701
ABI1	P16	0.119658	0
THRAP3	P16	0	0.196581
NUP214	P16	0.00854701	0.0683761
ZBTB16	P16	0.017094	0.0683761
MAP2K4	P16	0.0769231	0.162393
MLLT4	P16	NA	NA
LPP	P16	0.025641	0.102564
EXT2	P16	0.042735	0.0683761
EP300	P16,P17	0.0512821	0.0598291
ELN	P16	0.034188	0.119658
CBLB	P16	0.0940171	0.0683761
RUNX1T1	P16	0.017094	0.128205
MALAT1	P16	NA	NA
JAZF1	P16	0.025641	0.136752
ASXL1	P16	NA	NA
MAML2	P16	NA	NA
CARD11	P16	0.017094	0.145299
HOOK3	P16	0.034188	0.247863
CDC73	P16	0.042735	0.17094
WHSC1L1	P16	NA	NA
BCL11A	P16	0.017094	0.0598291
PSIP1	P16	0.0598291	0.0940171
MALT1	P16	0.025641	0.0512821
SRGAP3	P16	0.0598291	0.119658
TRIM24	P16	0.025641	0.0769231
NR4A3	P16	0.017094	0.0769231
MYST3	P16	NA	NA
XPC	P16	0.042735	0.0512821
WHSC1	P16	NA	NA
KDM6A	P16	NA	NA
TPR	P16	0.025641	0.128205
TRD@	P16	NA	NA
KDM5A	P16	NA	NA
PTCH1	P16	NA	NA
PRCC	P16	0	0.324786
PIK3CA	P16	0.017094	0.119658
PCM1	P16	0.0769231	0.0940171
PAX3	P16	0.102564	0.042735
NUP98	P16	0.042735	0.017094
MLLT3	P16	0.0940171	0.0512821
MLLT1	P16	0.025641	0.0854701
MLL	P16	NA	NA
MLF1	P16	0.034188	0.119658
MITF	P16	0.128205	0.025641
IDH2	P16	0.00854701	0.196581
FLI1	P16	0.025641	0.128205
FANCA	P16	0.042735	0.0683761
ETV4	P16	0.017094	0.0683761
EPS15	P16	0	0.162393
DDX5	P16	NA	NA
CHN1	P16	0.0512821	0.042735
CCND3	P16,P17	0	0.222222
CBL	P16	0.017094	0.128205
RUNX1	P16	0.00854701	0.136752
BLM	P16	0.00854701	0.179487
ARNT	P16	0	0.350427
AKT2	P16,P17	NA	NA
AEBP2	P17	0.0512821	0.119658
AKAP9	P17	0.034188	0.119658
ANKRD17	P17	0.042735	0.102564
APP	P17	0.017094	0.188034
ARFGEF1	P17	0.017094	0.205128
ARIH1	P17	0.00854701	0.0940171
ATP2A2	P17	NA	NA
ATXN2	P17	NA	NA
BCAR3	P17	0	0.25641
C7orf26	P17	NA	NA
CACNB4	P17	0.034188	0.0683761
CAPZA1	P17	0.017094	0.213675
CCNI	P17	NA	NA
CD2AP	P17	0.00854701	0.205128
CDR2	P17	0.102564	0.00854701
CLTC	P17	0	0.145299
CNOT4	P17	0.025641	0.0854701
COL5A1	P17	0	0.0683761
DCTN1	P17	NA	NA
DDR2	P17	0.00854701	0.230769
DDX1	P17	0.00854701	0.119658
DYSF	P17	0.00854701	0.0683761
EIF4E	P17	0.034188	0.0769231
ELAVL1	P17	0.017094	0.145299
ELF2	P17	0.025641	0.0598291
FAP	P17	0.0512821	0.042735
FBXO11	P17	0.00854701	0.0769231
FXR1	P17	0.025641	0.0683761
GAB1	P17	0.017094	0.128205
GRB10	P17	0.0769231	0.0854701
GRB2	P17	0	0.222222
ARHGAP35	P17	NA	NA
GSK3B	P17	0.025641	0.0683761
GTDC1	P17	0.042735	0.042735
HADHB	P17	NA	NA
ITCH	P17	0.00854701	0.136752
ITSN1	P17	NA	NA
KCNMB2	P17	0.017094	0.0940171
KIRREL	P17	NA	NA
KPNA1	P17	0.025641	0.102564
KPNB1	P17	0.025641	0.0940171
LIX1L	P17	0	0.376068
MAP4K3	P17	0	0.0940171
MAPK14	P17	0	0.239316
MCL1	P17	NA	NA
MEF2A	P17	0.017094	0.179487
MORF4L1	P17	0.017094	0.102564
MSRB3	P17	0.00854701	0.0512821
NCOA6	P17	0.017094	0.136752
NOTCH2	P17	0.00854701	0.205128
NUP54	P17	0.042735	0.0940171
PAPOLA	P17	0.00854701	0.196581
PLEKHA5	P17	0.0512821	0.119658
PPM1G	P17	NA	NA
PPP3CA	P17	0.034188	0.0512821
PSME4	P17	0.025641	0.0598291
PTPRS	P17	0.017094	0.0683761
RAB10	P17	0.00854701	0.162393
RAB14	P17	0.00854701	0.0769231
RALY	P17	0.025641	0.128205
RANBP3	P17	0.025641	0.0940171
RBM12	P17	NA	NA
RFWD2	P17	0.025641	0.188034
SAV1	P17	0.025641	0.128205
SEC24D	P17	0.034188	0.0683761
SELT	P17	NA	NA
SEMA4D	P17	0.017094	0.0940171
SMARCA5	P17	0.017094	0.102564
SMARCAD1	P17	0.034188	0.0598291
SND1	P17	0.034188	0.102564
SP3	P17	0.0512821	0.034188
STAG1	P17	0.00854701	0.162393
STARD7	P17	0.00854701	0.102564
TBL1XR1	P17	0.017094	0.102564
TCEA1	P17	0.025641	0.196581
TCEB1	P17	NA	NA
THADA	P17	0	0.111111
TLK1	P17	0.042735	0.0598291
TNRC6A	P17	0.0854701	0.017094
TNS3	P17	0.0598291	0.102564
TOP1	P17	NA	NA
UBE2D3	P17	0.034188	0.0598291
VAPA	P17	0.00854701	0.128205
WDR33	P17	0.042735	0.0598291
WNK1	P17	0.025641	0.153846
XRN2	P17	0.0769231	0.025641
YY1	P17	0.017094	0.188034
ZBTB37	P17	0.025641	0.179487
ZFYVE21	P17	NA	NA
ZHX3	P17	0.025641	0.162393
ZNF160	P17	0.025641	0.042735
ZNF592	P17	0.00854701	0.196581
ZNF638	P17	0.00854701	0.111111
ADAM10	P17	0.042735	0.042735
BICC1	P17	NA	NA
BMPR1A	P17	0.0854701	0.034188
C6orf211	P17	NA	NA
CDH11	P17	0.0598291	0.0683761
CDH2	P17	0.0683761	0.034188
CHD9	P17	0.042735	0.0598291
CHORDC1	P17	0.042735	0.0854701
CREB1	P17	0.102564	0.034188
CTDSPL	P17	0.0769231	0.0683761
CUL3	P17	0.102564	0.042735
CUL5	P17	0.017094	0.0769231
DNAJC1	P17	0.128205	0.00854701
ENC1	P17	0.0769231	0.025641
ENTPD4	P17	0.136752	0.0683761
INO80	P17	0.0512821	0.025641
LRCH1	P17	0.188034	0.00854701
LRRFIP2	P17	0.102564	0.034188
MEF2C	P17	0.111111	0.017094
MRPL45	P17	NA	NA
NEDD4	P17	0.0512821	0.0683761
NKTR	P17	0.0940171	0.102564
PAK1	P17	0.017094	0.0598291
PICALM	P17	0.034188	0.0769231
QKI	P17	0.0854701	0.0940171
RAPGEF6	P17	0.042735	0
SEMA6D	P17	0.0598291	0.042735
SENP6	P17	0.119658	0.042735
SNAP23	P17	0.0512821	0.042735
SS18	P17	0.025641	0.0769231
UBE3A	P17	0.0683761	0.0512821
WAC	P17	0.119658	0.00854701
ZNF608	P17	0.0598291	0.00854701
HIC1	P21	NA	NA
WIF1	P21	0.00854701	0.034188
TSSC3	P21	NA	NA
RASSF1A	P21	NA	NA
GADDA5	P21	NA	NA
ESR	P21	NA	NA
CCNE1	P21,P24,	0.017094	0.111111
NCOR1	P21,	0.00854701	0.179487
UBB	P21,	NA	NA
IGF2	P21	0.0512821	0.0512821
DNM2	P23	0.00854701	0.196581
ERBB4	P23	0.0683761	0.025641
ARID1B	P23	0.0683761	0.042735
CCND2	P23	0.025641	0.0683761
RBL2	P23	0.042735	0.0683761
SUFU	P23	0.0854701	0.017094
IGF2R	P23	0.0512821	0.0512821
MLL3	P23	NA	NA
SETD2	P23	NA	NA
CDKN2A/B	P24	NA	NA
ARID1A	P24	NA	NA
JUN	P26	NA	NA
MYOCD	P26	0.0683761	0.162393
LSAMP-AS3	P26	NA	NA
p15/INK4B	P26	NA	NA
BUB3	P26	0.0940171	0.042735

## Sheet: Table1_References
Paper number	Paper Title	PUBMED ID
P1	Personalized comprehensive molecular profiling of high risk osteosarcoma: Implications and limitations for precision medicine	26510912
P2	Comparative proteomic analysis of plasma membrane proteins between human osteosarcoma and normal osteoblastic cell lines.	20470422
P3	Activation of PTHrP-cAMP-CREB1 signaling following p53 loss is essential for osteosarcoma initiation and maintenance.	27070462
P4	Exploring targeted therapy of osteosarcoma using proteomics data	28203090
P5	Identification of Key Genes Affecting Results of Hyperthermia in Osteosarcoma Based on Integrative ChIP-Seq/TargetScan Analysis	28453502
P6	Identification of Synergistic, Clinically Achievable, Combination Therapies for Osteosarcoma	26601688
P7	iGC—an integrated analysis package of gene expression and copy number alteration	28088185
P8	Integrative Analysis Reveals Relationships of Genetic and Epigenetic Alterations in Osteosarcoma	23144859
P9	Identification of osteosarcoma driver genes by integrative analysis of copy number and gene expression data	22454324
P11	Exome sequencing of osteosarcoma reveals mutation signatures reminiscent of BRCA deficiency	26632267
P12	Understanding the Osteosarcoma Pathobiology: A Comparative Oncology Approach	29056713
P13	Unscrambling the genomic chaos of osteosarcoma reveals extensive transcript fusion, recurrent rearrangements and frequent novel TP53 aberrations	26672768
P14	Osteoprotegerin activates osteosarcoma cells that co-express RANK and RANKL	26254896
P15	Prognostic Factors in High-Grade Osteosarcoma of the Extremities or Trunk: An Analysis of 1,702 Patients Treated on Neoadjuvant Cooperative Osteosarcoma Study Group Protocols	25784831
P16	Recurrent Somatic Structural Variations Contribute to Tumorigenesis in Pediatric Osteosarcoma	24703847
P17	A Sleeping Beauty forward genetic screen identifies new genes and pathways driving osteosarcoma development and metastasis	25961939
P18	Survival of pediatric patients after relapsed osteosarcoma: the St. Jude Children’s Research Hospital experience	23625626
P19	Targeting osteosarcoma	25512494
P20	Genetics of Osteosarcoma, Sarcoma; Volume 2012, Article ID 627254, http://dx.doi.org/10.1155/2012/627254;
P21	Translational biology of osteosarcoma.	25319867
P23	Recurrent mutation of IGF signalling genes and distinct patterns of genomic rearrangement in osteosarcoma	28643781
P24	Complementary genomic approaches highlight the PI3K/mTOR pathway as a common vulnerability in osteosarcoma	25512523
P25	Transposon mutagenesis disentangles osteosarcoma genetic drivers	26018893
P26	Advances in sarcoma genomics and new therapeutic targets.	21753790

## Sheet: Table_2
Ewing Sarcoma
Literature_genes	Papers	Amplification_Frequency	Deletion_Frequency
CDKN2A	P1,P5,P7,P8	NA	NA
FLI1	P1,P5,P8	NA	NA
EWSR1	P1,P5,P8	NA	NA
DMD	P1,P5	0.125	-0.625
STAG2	P1,P3,P6	0.125	-0.6875
STAG1	P1	NA	NA
TP53	P1,P3,P6,P7	0	-0.375
EZH2	P1,P8	NA	NA
BCOR	P1	NA	NA
ZYMYM3	P1	NA	NA
ANKRD30A	P3,P6	NA	NA
FGFR1	P3	NA	NA
CCDC19	P3,P6	0.875	0
KIAA0319	P3,P6	NA	NA
KIAA1522	P3,P6	NA	NA
LAMB4	P3,P6	NA	NA
SLFN11	P3,P6	0	-0.5625
UNC80	P3,P6	NA	NA
ZNF98	P3,P6	NA	NA
IKBKΕ	P4	NA	NA
FLI1	P4	NA	NA
ERG	P4,P8	NA	NA
SOX6	P7	NA	NA
PTEN	P7	NA	NA
ERBB2	P8	NA	NA
ETS	P8	NA	NA
ETV1	P8	NA	NA
ETV4	P8	NA	NA
ETV6	P8	NA	NA
EZR	P8	NA	NA
FAK	P8	NA	NA
FEV	P8	NA	NA
FKHR	P8	NA	NA
FUS	P8	NA	NA
GLI1	P8	NA	NA
IGF1	P8	NA	NA
IGFBP3	P8	NA	NA
KIT	P8	NA	NA
INK4A	P8	NA	NA
MAPK	P8	NA	NA
mTOR	P8	NA	NA
NANOG	P8	NA	NA
NFATc2	P8	NA	NA
NKX2.2	P8	NA	NA
NR4A3	P8	NA	NA
NR0B1	P8	NA	NA
NTRK3	P8	NA	NA
OCT-4	P8	NA	NA
PAX3	P8	NA	NA
PDGFRB	P8	0.75	0
PI3K	P8	NA	NA
POU5F1	P8	NA	NA
RAS	P8	NA	NA
SCF	P8	NA	NA
SOX2	P8	NA	NA
SP3	P8	NA	NA
SRC	P8	NA	NA
TAF15	P8	NA	NA
factor	P8	NA	NA
TET	P8	NA	NA
TLE	P8	NA	NA
TLS	P8	NA	NA
TRAIL	P8	NA	NA
VEGF	P8	NA	NA
WT1	P8	NA	NA
ZNF278	P8	NA	NA
ZNF384	P8	NA	NA
ABL	P8	NA	NA
AKT	P8	NA	NA
ATF1	P8	NA	NA
ARF	P8	NA	NA
BCL-2	P8	NA	NA
BCR	P8	NA	NA
CREB1	P8	NA	NA
CREB3L2	P8	NA	NA
DDIT3	P8	0.5625	-0.0625
EGFR	P8	NA	NA
MTAP	P9	NA	NA
CLSTN1	P9	0.0625	-0.4375
SHCBP1	P9	0	-0.375
SLC3SD1	P9	NA	NA
MGC5297	P9	NA	NA
FLJ22104	P9	NA	NA
FLJ20542	P9	NA	NA
DMRTB1	P9	NA	NA
FBXO28	P9	NA	NA
TERT	P9	NA	NA
BM88	P9	NA	NA
RNF122	P9	NA	NA
UBAP2	P9	NA	NA
ARHGEF1	P9	NA	NA
PHKG1	P9	NA	NA
GNG7	P9	0	-0.3125
AG1	P9	NA	NA
FREB	P9	NA	NA
BG32S888	P9	NA	NA
IRF4	P9	NA	NA
MCC1	P9	NA	NA
USP14	P9	NA	NA
MAML3	P9	NA	NA
IQSEC3	P9	NA	NA
MGAT2	P9	NA	NA
DEFB125	P9	NA	NA
EWSR1-FLI1	P2	NA	NA
EWSR1-ERG	P2	NA	NA
EWSR1-ETV1	P2	NA	NA
EWSR1-ETV4	P2	NA	NA
EWSR1-FEV1	P2	NA	NA
FUS-ERG	P2	NA	NA
FUS-FEV	P2	NA	NA
EWSR1-ATF1	P2	NA	NA
EWSR1-CREB1	P2	NA	NA
EWSR1-WT1	P2	NA	NA
EWSR1-NR4A3	P2	NA	NA
TAF15-NR4A3	P2	NA	NA
TCF12-NR4A3	P2	NA	NA
FUS-DDIT3	P2	NA	NA
EWSR1-DDIT3	P2	NA	NA
EWSR1-ZNF278	P2	NA	NA
EWSR1-POU5F1	P2	NA	NA
EWSR1-SP3	P2	NA	NA
FUS-ATF1	P2	NA	NA
FUS-CREB3L2	P2	NA	NA
EWSR1-ZNF384	P2	NA	NA
EWS-ETS	P3	NA	NA
EWS-FLI	P3	NA	NA
EWS-ERG	P3	NA	NA
TET-ETS	P7	NA	NA
EWS-FLI1	P8	NA	NA

## Sheet: Table_2_References
Paper number	Paper Title	PUBMED ID
P1	Genomic Landscape of Ewing Sarcoma Defines an Aggressive Subtype with Co-Association of STAG2 and TP53 Mutations	25223734
P2	Ewing Sarcoma: Biology Based Therapeutic Perspectives	22304007
P3	Deep Sequencing in Conjunction with Expression and Functional Analyses Reveals Activation of FGFR1 in Ewing Sarcoma	26179511
P4	Identifying Targetable Liabilities in Ewing Sarcoma; Vallurupalli, Mounica. 2014. Identifying Targetable Liabilities in Ewing Sarcoma. Doctoral dissertation, Harvard Medical School.
P5	The genomic landscape of pediatric Ewing sarcoma	25186949
P6	Distinct transcriptional signature and immunoprofile of CIC-DUX4 fusion-positive round cell tumors compared to EWSR1-rearranged Ewing sarcomas: further evidence toward distinct pathologic entities.	24723486
P7	High-resolution genome-wide copy-number analyses identify localized copy-number alterations in Ewing sarcoma	23628818
P8	Ewing sarcoma: biology-based therapeutic perspectives.	22304007
P9	Array CGH and gene-expression profiling reveals distinct genomic instability patterns associated with DNA repair and cell-cycle checkpoint pathways in Ewing's sarcoma.	17952124

## Sheet: Table_3
Rhabdomyosarcoma
Literature_Genes	Papers	Amplification_frequency	Deletion_Frequency
NRAS	P1,P2	NA	NA
KRAS	P1,P2	0.0350877	0.45614
HRAS	P1	NA	NA
FGFR4	P1	NA	NA
PIK3CA	P1	0	0.666667
CTNNB1	P1	0.0350877	0.0350877
TP53	P1,P5	NA	NA
BCOR	P1	0.0877193	0.631579
FBXW7	P1	0	0.22807
NF1	P1	0.0175439	0.438596
BUB1B	P1	0.0175439	0.385965
FOXM1	P1	NA	NA
CCND1	P1	0.0877193	0.140351
CCND2	P1	0.140351	0.0526316
IRS2	P2	0.210526	0
SJRH18	P2	NA	NA
BCR	P3	NA	NA
GLI1	P3,P4,P5	NA	NA
WNT6	P3	NA	NA
LRP1B	P3	0.0526316	0.0175439
GPC5	P3,P5	0.122807	0.0526316
DICER	P3	NA	NA
IGF1R	P3	0.491228	0.0175439
DDIT3	P3,P4,P5	NA	NA
PRKCZ	P3	NA	NA
ORF	P3	NA	NA
SKI	P3	NA	NA
RER1	P3	NA	NA
PEX10	P3	NA	NA
MORN1	P3	NA	NA
PLCH2	P3	NA	NA
PANK4	P3	NA	NA
HES5	P3	NA	NA
TNFRSF14	P3	NA	NA
MMEL1	P3	NA	NA
IGSF21	P3	NA	NA
KLHDC7A	P3,P5	NA	NA
PAX7	P3,P5	0.157895	0.140351
FAM110C/150B	P3	NA	NA
SH3YL1	P3	0.0526316	0.0701754
ACP1	P3	0.0526316	0.0526316
TMEM18	P3	NA	NA
SNTG2	P3	NA	NA
TPO	P3	0.438596	0
PXDN	P3	NA	NA
MYT1L	P3	NA	NA
TSSC1	P3	0.122807	0
TTC15	P3	NA	NA
AD11	P3	NA	NA
RNASEH1	P3	0.298246	0
RPS7	P3	NA	NA
COLEC11	P3	0.0877193	0
ALLC	P3	NA	NA
SOX11	P3	0.0877193	0
CMPK2	P3	NA	NA
RSADA	P3	NA	NA
RNF144A	P3	NA	NA
KIDINS220	P3	NA	NA
1D2	P3	NA	NA
ASPA2	P3	NA	NA
ITGB1BP1	P3	NA	NA
CPSF3	P3	NA	NA
IAH1	P3	NA	NA
ADAM17	P3	0.0877193	0.105263
YWHAQ	P3	0.0877193	0.0701754
TAF1B	P3	0.210526	0.0175439
GRHL1	P3	NA	NA
KLF11	P3	NA	NA
CYS1	P3	NA	NA
RRM2	P3	NA	NA
MIR4261	P3	NA	NA
HPCAP1	P3	NA	NA
ODC1	P3	0.473684	0
SNORA80B	P3	NA	NA
NOL10	P3	NA	NA
ATP6V1C2	P3	NA	NA
PDIA6	P3	NA	NA
KCNF1	P3	0.0701754	0.0350877
PQLC	P3	NA	NA
GREB1	P3	0.192982	0.0350877
NTSR2	P3	NA	NA
LPIN1	P3	0.175439	0
MIR4262/3681/3125	P3	NA	NA
TRIB2	P3	0.0877193	0
FAM84A	P3	NA	NA
NBAS	P3	NA	NA
DDX1	P3	0.298246	0
MYCNOS	P3,P5	0.22807	0.0175439
MYCN	P3,P5	0.491228	0
FAM49A	P3	0.245614	0
VSNL1	P3	0.175439	0
SMC6	P3	NA	NA
GEN1	P3	NA	NA
MSGN1	P3	NA	NA
KCNS3	P3	0.140351	0
NT5C1B-RDH14	P3	NA	NA
NT5C1B	P3	0.105263	0
OSR1	P3	0.157895	0
FLJ12334	P3	NA	NA
N/C	P3	NA	NA
MATN3	P3	NA	NA
LAPTM4A	P3	0.0701754	0
SDC1	P3	0.122807	0
PUM2	P3	0.561404	0.0701754
RHOB	P3	0.385965	0
HS1BP3	P3	NA	NA
GDF7	P3	NA	NA
APOB	P3	0.0877193	0
KLHL29	P3	NA	NA
PFN4	P3	0.596491	0
ITSN2	P3	0.385965	0.0175439
NCDA1	P3	NA	NA
CENPO	P3	NA	NA
ADCY3	P3	NA	NA
DNAJC27	P3	NA	NA
EFR3B	P3	NA	NA
POMC	P3	NA	NA
DNMT3A	P3	NA	NA
MIR1301	P3	NA	NA
DTNB	P3	0.350877	0
ASXL2	P3	0.0701754	0.105263
KIF3C	P3	NA	NA
RAB10	P3	0.245614	0.0350877
FAM58B	P3	NA	NA
HADHA	P3	NA	NA
GPR113	P3	NA	NA
EPT1	P3	NA	NA
OTOF	P3	NA	NA
CI84	P3	NA	NA
CENPA	P3	NA	NA
KCNK3	P3	0.0701754	0.245614
DPYEL5	P3	NA	NA
MAPRE3	P3	0.0350877	0.175439
TMEM214	P3	NA	NA
AGBL5	P3	NA	NA
OST4	P3	NA	NA
KHK	P3	NA	NA
EMILIN1	P3	NA	NA
CGREF1	P3	NA	NA
ABGD1	P3	NA	NA
FREB	P3	NA	NA
GCKR	P3	NA	NA
ZNF512	P3	0.438596	0.0175439
CCDC121	P3	NA	NA
GPN1	P3	NA	NA
SUPT7L	P3	NA	NA
SLC4A1AP	P3	NA	NA
MRPL33	P3	NA	NA
RBKS	P3	NA	NA
BRE	P3	0.263158	0
FOSL2	P3	NA	NA
PLB1	P3	NA	NA
WDR43	P3,P5	NA	NA
SNORD92/53	P3	NA	NA
FAM179A	P3,P5	NA	NA
CLIP4	P3,P5	NA	NA
ALK	P3,P5	0.0877193	0
YPEL5	P3	0.333333	0
LBH	P3	NA	NA
LCLAT1	P3	NA	NA
CAPN13/14	P3	NA	NA
GALNT14	P3	0.122807	0
EHD3	P3	0.0877193	0
XDH	P3	0.105263	0
SRD5A2	P3	0.0701754	0
CAPN13	P3	0.210526	0
YIPF4	P3	NA	NA
BIRC6	P3	0.122807	0.0350877
MIR558	P3	NA	NA
TTC27	P3	NA	NA
LTBP1	P3	0.0526316	0
RASGRP3	P3	0.105263	0
MYADML	P3	0.0877193	0
CRIM1	P3	0.0877193	0
FEZ2	P3	0.0701754	0
VIT	P3	NA	NA
STRN	P3	0.0701754	0
HEATR5B	P3	NA	NA
EIF2AK2	P3	0.0526316	0.105263
SULT6B1	P3	NA	NA
CCDC75	P3	NA	NA
CEBPZ	P3	NA	NA
PRKD3	P3	NA	NA
QPCT	P3	0.0701754	0
CDC42EP3	P3	0.140351	0
FAM82A1	P3	NA	NA
CYP1B1	P3	NA	NA
ATL2	P3	NA	NA
HNRPLL	P3	0.0526316	0.0175439
GALM	P3	0.105263	0.0175439
MAP4K3	P3	0.0701754	0
TMEM178	P3	NA	NA
THUMPD2	P3	0.122807	0
SLC8A1	P3	0.0877193	0
PKDCC	P3	NA	NA
EML4	P3	0.315789	0
COX7A2L	P3	0.298246	0
KCNG3	P3	0.280702	0
MTA3	P3	0.192982	0
OXER1	P3	NA	NA
HAAD	P3	NA	NA
ZFP36L2	P3	NA	NA
THADA	P3	0.0526316	0.0350877
PLEKHH2	P3	0.175439	0
DYNC2LI1	P3	NA	NA
ABCG5/8	P3	NA	NA
LRPPRC	P3	0.192982	0
PPM18	P3	NA	NA
SIX3/2	P3	NA	NA
UNQ6975	P3	NA	NA
PRKCE	P3	0.0877193	0
EPAS1	P3	0.140351	0
ATP6V1E2	P3	NA	NA
SOCS5	P3	0.263158	0
MCFD2	P3	0.263158	0
TTC7A	P3	0.140351	0
CALM2	P3	0.122807	0
EPCAM	P3	NA	NA
MIR559	P3	NA	NA
MSH2	P3	0.157895	0
KCNK12	P3	0.210526	0
MSH6	P3	0.122807	0
FBXO11	P3	0.175439	0
FOXN2	P3	NA	NA
KLRAQ1	P3	NA	NA
STON1-GTF2A1L	P3	NA	NA
STON1	P3	NA	NA
GTF2A1L	P3	NA	NA
FSHR	P3	0.0526316	0
NRXN1	P3	0.0175439	0.0175439
ASB3	P3	0.0701754	0
CHAC2	P3	NA	NA
ERLEC1	P3	NA	NA
MIR3682	P3	NA	NA
GPR75	P3	0.122807	0
PSME4	P3	0.105263	0
ACYP2	P3	0.0877193	0
EML6	P3	NA	NA
RTN4	P3	0.175439	0
CCDC88A/104	P3	NA	NA
SMEK2	P3	NA	NA
PNPT1	P3	0.0350877	0
EFEMP1	P3	0.0877193	0
MIR217/216A/216B	P3	NA	NA
CCDC85A	P3	NA	NA
VRK2	P3	0.0350877	0.0175439
FANCL	P3	0.0350877	0.0526316
FLJ30838	P3	NA	NA
BCL11A	P3	0.0877193	0
PAPOLG	P3	0.192982	0.0175439
FLJ16341	P3	NA	NA
REL	P3	0.263158	0.0526316
PUS10	P3	NA	NA
PEX13	P3	0.0877193	0.0701754
KIAA1841	P3	NA	NA
AHSA2	P3	NA	NA
USP34	P3	0.0350877	0.0877193
SNORA70B	P3	NA	NA
XPO1	P3	NA	NA
FAM161A	P3	NA	NA
COMMD1	P3	0.473684	0
B3GNT2	P3	NA	NA
TMEM17	P3	0.526316	0.0701754
EHBP1	P3	0.526316	0.0701754
OTX1	P3	NA	NA
ELP1P	P3	NA	NA
AFTPH	P3	NA	NA
SERTAD2	P3	0.192982	0.0175439
SLC1A4	P3	0.140351	0.140351
CEP68	P3	NA	NA
RAB1A	P3	NA	NA
ACTR2	P3	0.122807	0.210526
SPRED2	P3	NA	NA
MEIS1	P3	0.0701754	0
ETAA1	P3	NA	NA
C1D	P3	0.0877193	0
WDR92	P3	NA	NA
PNO	P3	NA	NA
CNRIP1	P3	NA	NA
PLEK	P3	0.0350877	0.0350877
FBXO48	P3	NA	NA
APLF	P3	NA	NA
PROKR1	P3	NA	NA
ARHGAP25	P3	0.789474	0
BMP10	P3	0.22807	0.0701754
GKN1/2	P3	NA	NA
ANTXR1	P3	0.192982	0
GFPT1	P3	NA	NA
NFU1	P3	NA	NA
AAK1	P3	0.298246	0
SNORA36C	P3	NA	NA
ASPRV1	P3	NA	NA
PCBP1	P3	NA	NA
T1A1	P3	NA	NA
PCYOX1	P3	NA	NA
FAM136A	P3	NA	NA
SNRPG	P3	NA	NA
TGF2	P3	NA	NA
ADD2	P3	0.175439	0
FIGLA	P3	NA	NA
CLEC4F	P3	NA	NA
CD207	P3	0.438596	0
VAX2	P3	0.421053	0
ATP6V1B1	P3	NA	NA
ANKRD53	P3	NA	NA
TEX261	P3	NA	NA
OR7E91P	P3	NA	NA
NAGK	P3	NA	NA
DYSF	P3	0.140351	0
CYP26B1	P3	0.105263	0
EXOC6B	P3	NA	NA
SPR	P3	1	0
EMX1	P3	NA	NA
SFXN5	P3	NA	NA
RAB11FIP5	P3	0.438596	0
NOTO	P3	NA	NA
EGR4	P3	NA	NA
SMYD5	P3	NA	NA
CCT7	P3	NA	NA
FBXO41	P3	NA	NA
STAMBP	P3	NA	NA
ACTG2	P3	0.0877193	0.105263
DGUOK	P3	0.0877193	0.105263
TET3	P3	NA	NA
BOLA3	P3	NA	NA
MOBKL15	P3	NA	NA
MTHFD2	P3	NA	NA
SLC4A5	P3	0	0.807018
SEMA4F	P3	0.157895	0.0350877
HK2	P3	0.175439	0.0350877
POLE4	P3	NA	NA
TACR1	P3	0.0526316	0
FAM176A	P3	NA	NA
MRPL19	P3	0.175439	0
LRRTM4	P3	0.105263	0
SNAR-H	P3	NA	NA
REG3G/1B/1A/1P/3A	P3	NA	NA
CTNNA2	P3	0.0701754	0
MIR4264	P3	NA	NA
LRRTM1	P3	0.0701754	0
SUCLG1	P3	0.122807	0
DNAH6	P3	NA	NA
TMSB10	P3	NA	NA
KCMF1	P3	NA	NA
TCF7L1	P3	0.140351	0
TGOLN2	P3	NA	NA
RETSAT	P3	NA	NA
ELMOD3	P3	NA	NA
CAPG	P3	NA	NA
SH2D6	P3	NA	NA
MAT2A	P3	NA	NA
GGCX	P3	NA	NA
USP39	,P3,P5	NA	NA
SFTPB	,P3,P5	NA	NA
GNLY	,P3,P5	NA	NA
VAMP8/5	P3	NA	NA
RNF181	,P3,P5	NA	NA
TMEM150A	,P3,P5	NA	NA
ATOH8	,P3,P5	0.105263	0.122807
ST3GAL5	,P3,P5	0.0701754	0.0877193
POLR1A	,P3,P5	0.140351	0.0701754
CD8A/8B	P3	NA	NA
RGPD2/1/B1/B2	P3	NA	NA
NCRNA001152	P3	NA	NA
SMYD1	P3	0.263158	0
FABP1	P3	0.263158	0
THNSL2	P3	NA	NA
FOX13	P3	NA	NA
EIF2AK3	P3	NA	NA
RPIA	P3	NA	NA
GGT8P	P3	NA	NA
ACTR3BP2	P3	NA	NA
ANKRD20B	P3	NA	NA
TEKT4	P3	NA	NA
MAL	P3	NA	NA
PROM2	P3	NA	NA
KCNIP3	P3	NA	NA
FAHD2A	P3	NA	NA
FER1L5	P3	NA	NA
LMAN2L	P3	NA	NA
CNNM4/3	P3	NA	NA
MIR3127	P3	NA	NA
ANKRD23/39	P3	NA	NA
SEMA4C	P3	NA	NA
FAM178B	P3	NA	NA
COX5B	P3	NA	NA
ACTR1B	P3	NA	NA
ZAP70	P3	NA	NA
TMEM131	P3	NA	NA
VWA3B	P3	NA	NA
CNGA3	P3	NA	NA
INPP4A	P3	0.0526316	0.0175439
UNC50	P3	NA	NA
MGAT4A	P3	0.0526316	0.0526316
AFF3	P3	NA	NA
LONRF2	P3	NA	NA
CHST10	P3	NA	NA
NMS	P3	NA	NA
PDCL3	P3	0.175439	0
NPAS2	P3	0.140351	0
RPL31	P3	0.140351	0
TBC1D8	P3	NA	NA
ANORD89	P3	NA	NA
RNF149	P3	0.666667	0
CREG2	P3	NA	NA
RFX8	P3	NA	NA
MAP4K4	P3	0.105263	0
IL1R2/1	P3	NA	NA
SLC9A2	P3	0.105263	0.0175439
MFSD9	P3	NA	NA
TMEM182	P3	NA	NA
POU3F3	P3	NA	NA
MRPS9	P3	0.105263	0
GPR45	P3	0.105263	0
TGFBRA	P3	NA	NA
FHL2	P3	0.192982	0
NCK2	P3	0.157895	0
UXS1	P3	NA	NA
PLGLA	P3	NA	NA
RGPD3/4	P3	NA	NA
ST6GAL2	P3	0.0877193	0
SLC5A7	P3	0.0877193	0
SULT1C3/C2/C4/C2P1	P3	NA	NA
RANBP2	P3	NA	NA
CCDC138	P3	NA	NA
EDAR	P3	0.22807	0.0175439
SH3RF3	P3	NA	NA
MIR4265/4266	P3	NA	NA
SEPT10	P3	NA	NA
ANKRD57	P3	NA	NA
RGPD5/6	P3	NA	NA
BUB1	P3	NA	NA
BCL2L11	P3	0.140351	0
ANAPC1	P3	NA	NA
MERK	P3	NA	NA
TMEM87	P3	NA	NA
RGPD8	P3	NA	NA
TTL	P3,P5	NA	NA
POLR1B	P3	NA	NA
CHCHD5	P3	0.157895	0.122807
FLJ42351	P3	NA	NA
SLC20A1	P3	0.157895	0.122807
CKAP2L	P3	NA	NA
IL1A/B/1F7	P3	NA	NA
SLC35F5	P3	0.0350877	0.157895
DPP10	P3	0.0701754	0
DDX18	P3	0.0701754	0.0175439
CCDC93	P3	NA	NA
INSIG2	P3	0.0526316	0
EN1	P3	0.0526316	0
MARCO	P3	0.140351	0
C1QL2	P3	0.140351	0
STEAP3	P3	NA	NA
DB1	P3	NA	NA
TMEM37	P3	NA	NA
SCTR	P3	NA	NA
PCDP1	P3	NA	NA
TMEM177	P3	NA	NA
PTPN4	P3	NA	NA
TMEM185B	P3	NA	NA
RALB	P3	NA	NA
INHBB	P3	NA	NA
GLI2	P3	0.438596	0.0175439
TFCP2L1	P3	0.0877193	0.0526316
CNNTNAP5	P3	NA	NA
GYPC	P3	0.0526316	0
BIN1	P3	0.122807	0.105263
CYP27C1	P3	NA	NA
ERCC3	P3	NA	NA
MAP3K2	P3	0.175439	0.0526316
MYO7B	P3	NA	NA
LIMS2	P3	NA	NA
GPR17	P3	NA	NA
SFT2D3	P3	NA	NA
AMMECR1L	P3	NA	NA
PROC	P3	NA	NA
IWS1	P3	NA	NA
WDR33	P3	NA	NA
POLR2D	P3	NA	NA
SAP130	P3	0.192982	0.105263
UGGT1	P3	NA	NA
HS6ST1	P3	0.157895	0
RAB6C	P3	0.140351	0
POTEF	P3	NA	NA
CCDC74B	P3	NA	NA
SMPD4	P3	NA	NA
TUBA3E	P3	NA	NA
MZT2B	P3	NA	NA
CCDC115	P3	NA	NA
PTPN18	P3	NA	NA
CFC1/1B	P3	NA	NA
FAM123C	P3	NA	NA
ARHGEF4	P3	NA	NA
TUBA3D	P3	NA	NA
MZT2A	P3	NA	NA
CCDC74A	P3	NA	NA
POTEKP	P3	NA	NA
ANKRD30BL	P3	NA	NA
GPR39	P3	0.491228	0
LYPD1	P3	NA	NA
NCKAP5	P3	NA	NA
MIR3679	P3	NA	NA
MGAT5	P3	0.210526	0
TMEM163	P3	NA	NA
ACMSD	P3	NA	NA
CCNT2	P3	NA	NA
YSK4	P3	NA	NA
RAB3GAP1	P3	NA	NA
ZRANB3	P3	NA	NA
R3HDM1	P3	NA	NA
MIR128-1	P3	NA	NA
UBXN4	P3	NA	NA
LCT	P3	NA	NA
MCM6	P3	NA	NA
DARS	P3	0.368421	0
CXCR4	P3	0.0877193	0
THSD7B	P3	NA	NA
HNMT	P3	0.0175439	0.0526316
NXPH2	P3	0.0526316	0.0350877
KYNU	P3	0	0.0701754
ARHGAP15	P3	0.0877193	0
GTDC1	P3	0.0350877	0
ZEB2	P3	NA	NA
MIR548Q	P3	NA	NA
PABPC1P2	P3	NA	NA
ACVR2A	P3	NA	NA
DRC4	P3	NA	NA
MBD5	P3	NA	NA
EPC2	P3	0.0175439	0
KIF5C	P3	NA	NA
LYPD6	P3	NA	NA
MMADHC	P3	NA	NA
RND3	P3	0.122807	0
RBM43	P3	NA	NA
NMI	P3	0.0175439	0.0877193
TNFAIP6	P3	NA	NA
RIF1	P3	0	0.0175439
NEB	P3	NA	NA
FMNL2	P3	0.0350877	0.0175439
PRPF40A	P3	NA	NA
ARL6IP6	P3	0.140351	0
RPRM	P3	0.0701754	0
GALNT13	P3	0.0701754	0.0175439
KCNJ3	P3	0.0877193	0.0175439
NR4A2	P3	0.0175439	0.105263
GPD2	P3	0.0526316	0
GALNT5	P3	0	0.0350877
ERMN	P3	NA	NA
CYTIP	P3	NA	NA
ACVR1	P3	0.0526316	0
UPP2	P3	0.0701754	0
CCDC148	P3	NA	NA
PKP4	P3	0.122807	0
DAPL1	P3	NA	NA
TANC1	P3	NA	NA
WDSUB1	P3	NA	NA
BAZ2B	P3	0.0877193	0
LY75-CD302	P3	NA	NA
LY75	P3	0.0877193	0
CD302	P3	NA	NA
PLA2R1	P3	0.0877193	0
TANK	P3	0.0350877	0
PSMD14	P3	0	0.666667
TBR1	P3	0	0.684211
SLC4A10	P3	0.0175439	0.105263
DPP4	P3	0	0.0175439
GCG	P3	NA	NA
FAP	P3	0.0526316	0
IFIH1	P3	0.0526316	0
GCA	P3	NA	NA
KCNH7	P3	0.0526316	0.0350877
FIGN	P3	0.0701754	0.0175439
GRB14	P3	0.157895	0.0701754
COBLL1	P3	0.122807	0
SNORA70F	P3	NA	NA
SLC38A11	P3	NA	NA
SCN3A/2A/1A/9A/7A	P3	NA	NA
CSRNP3	P3	NA	NA
GALNT3	P3	NA	NA
XIRP2	P3	NA	NA
B3GALT1	P3	0.0877193	0
STK39	P3	0.0526316	0
LASS6	P3	0.0701754	0
NOSTR	P3	NA	NA
ABCB11	P3	0.0701754	0
DHRS9	P3	0.0701754	0
LRP2	P3	0.0350877	0
KBTBD10	P3	NA	NA
FASTKD1	P3	NA	NA
BBS5	P3	NA	NA
PPIG	P3	0.263158	0
PHOSPHO2	P3	NA	NA
KLHL23	P3	NA	NA
METTL5/8	P3	NA	NA
UBR3	P3	NA	NA
SSB	P3	NA	NA
MYO3B	P3	0.0350877	0
SP5	P3	NA	NA
GAD1	P3	0.0526316	0.0175439
GORASP2	P3	NA	NA
TLK1	P3	NA	NA
DCAF17	P3	NA	NA
CYBRID1	P3	NA	NA
SLC25A12	P3	NA	NA
DYNC1I2	P3	NA	NA
HAT1	P3	NA	NA
METAP1D	P3	NA	NA
DLX1/2	P3	NA	NA
ITGA6	P3	0.0701754	0
PDK1	P3	NA	NA
RAPGEF4	P3	0.0877193	0
LOTS OF GENES	P3	NA	NA
DNAH7	P3	0.0175439	0
STK17B	P3	0.175439	0
HECW2	P3	NA	NA
ANKRD44	P3	NA	NA
SPAG16	P3	0	0.157895
VWC2L	P3	NA	NA
BARD1	P3	0.0526316	0.0175439
ABCA12	P3	0.0877193	0.0175439
AT1C	P3	NA	NA
FN1	P3	0.280702	0.0175439
MREG	P3	NA	NA
PECR	P3	0.122807	0.0175439
TMEM169	P3	NA	NA
XRCC5	P3	0.0877193	0.0175439
MARCH4	P3	NA	NA
SMARCAL1	P3	NA	NA
RPL37A	P3	NA	NA
IGFBP5/2	P3	NA	NA
TNF	P3	NA	NA
DIRC3	P3	NA	NA
TNS1	P3	NA	NA
RUFY4	P3	NA	NA
SCXCR1	P3	NA	NA
ARPC2	P3	0	0.385965
GPBAR1	P3	NA	NA
AAMP	P3	NA	NA
PNKD	P3	NA	NA
TMBIM1	P3	NA	NA
SLC11A1	P3	NA	NA
VIL1	P3	NA	NA
USP37	P3	0.0175439	0.140351
RQCD1	P3	NA	NA
PLCD4	P3	NA	NA
ZNF142	P3	NA	NA
BCS1L	P3	NA	NA
STK36	P3	0.0175439	0.105263
RNF25	P3	0.0175439	0.105263
TTLL4	P3	NA	NA
CYP27A1	P3	0.0701754	0.105263
PRKAG3	P3	NA	NA
WNT6/10A	P3	NA	NA
DNPEP	P3	NA	NA
DES	P3	NA	NA
SPEG	P3	NA	NA
GMPPA	P3	NA	NA
ACCN4	P3	NA	NA
CHPF	P3	NA	NA
TMEM198	P3	NA	NA
OBSL1	P3	NA	NA
INHA	P3	NA	NA
STK11IP	P3	0.298246	0.0175439
SLC4A3	P3	0.0701754	0.0175439
PAX3	P5	0.0175439	0.0526316
FRS2	P5	0.210526	0
FOXO1	P5	NA	NA
CDK4	P4,P5	NA	NA
MDM2	P5	0.368421	0
LINC00548	P5	NA	NA
HSA-MIR-616	P5	NA	NA
HSA-MIR-1228	P5	NA	NA
INHBC	P5	NA	NA
KIF5A	P4,P5	NA	NA
LRP1	P5	0.438596	0
MARS	P4,P5	NA	NA
MYO1A	P5	NA	NA
NAB2	P5	NA	NA
SHMT2	P5	NA	NA
STAT6	P5	NA	NA
TAC3	P5	NA	NA
ZBTB39	P5	NA	NA
DCTN2	P4,P5	NA	NA
NXPH4	P5	NA	NA
GPR182	P5	NA	NA
R3HDM2	P4,P5	NA	NA
TMEM194A	P5	NA	NA
NDUFA4L2	P5	NA	NA
ARHGAP9	P4,P5	NA	NA
INHBE	P4,P5	NA	NA
MBD6	P4,P5	NA	NA
STAC3	P5	NA	NA
MIR1228	P5	NA	NA
HSA-MIR-1279	P5	NA	NA
LYZ	P5	0.175439	0
YEATS4	P5	0.210526	0
CCT2	P5	0.210526	0
CPSF6	P5	0.280702	0
LRRC10	P5	NA	NA
MIR1279	P5	NA	NA
MIR3913-2	P5	NA	NA
MIR3913-1	P5	NA	NA
MRGPRX1	P5	NA	NA
CCL3L1	P5	NA	NA
ZNHIT3	P5	NA	NA
CCL4L1	P5	NA	NA
MYO19	P5	NA	NA
CCL4L2	P5	NA	NA
TBC1D3B	P5	NA	NA
TBC1D3C	P5	NA	NA
CCL3L3	P5	NA	NA
TBC1D3G	P5	NA	NA
TBC1D3H	P5	NA	NA
FARSB	P5	NA	NA
SGPP2	P5	0.263158	0
CCDC140	P5	NA	NA
HSA-MIR-181B-2	P5	NA	NA
NR5A1	P5	NA	NA
NR6A1	P5	0.0175439	0.473684
GOLGA1	P5	NA	NA
PSMB7	P5	0.210526	0.192982
LHX2	P5	NA	NA
NEK6	P5	NA	NA
RPL35	P5	NA	NA
DENND1A	P5	NA	NA
ARPC5L	P5	NA	NA
OLFML2A	P5	NA	NA
GPR144	P5	NA	NA
WDR38	P5	NA	NA
MIR181A2	P5	NA	NA
MIR181B2	P5	NA	NA
LOC100129034	P5	NA	NA
MIR181A2HG	P5	NA	NA
TARP	P5	0.0175439	0.0701754
ANXA8L2	P5	NA	NA
CTSL1P2	P5	NA	NA
GDF2	P5	NA	NA
RBP3	P5	NA	NA
FAM21B	P5	NA	NA
ZNF488	P5	0.0175439	0.263158
ANTXRL	P5	NA	NA
FAM35B2	P5	NA	NA
AGAP9	P5	NA	NA
LOC642826	P5	NA	NA
LOC643650	P5	NA	NA
FAM25C	P5	NA	NA
ANXA8	P5	NA	NA
ANXA8L1	P5	NA	NA
LOC728643	P5	NA	NA
FAM25B	P5	NA	NA
FAM25G	P5	NA	NA
HSA-MIR-554	P5	NA	NA
HSA-MIR-4257	P5	NA	NA
ARNT	P5	0.140351	0.210526
CTSK	P5	NA	NA
CTSS	P5	NA	NA
ECM1	P5	NA	NA
ENSA	P5	NA	NA
MCL1	P5	NA	NA
PI4KB	P5	NA	NA
PSMB4	P5	NA	NA
PSMD4	P5	NA	NA
RFX5	P5	NA	NA
RORC	P5	NA	NA
S100A10	P5	NA	NA
S100A11	P5	NA	NA
VPS72	P5	NA	NA
TCHH	P5	NA	NA
TUFT1	P5	NA	NA
PIP5K1A	P5	NA	NA
ANXA9	P5	NA	NA
SELENBP1	P5	NA	NA
SETDB1	P5	NA	NA
SEMA6C	P5	NA	NA
MLLT11	P5	NA	NA
TDRKH	P5	NA	NA
CELF3	P5	NA	NA
POGZ	P5	0.0175439	0.45614
RPRD2	P5	NA	NA
TMOD4	P5	NA	NA
CERS2	P5	NA	NA
OAZ3	P5	NA	NA
ADAMTSL4	P5	NA	NA
C1ORF56	P5	NA	NA
GOLPH3L	P5	NA	NA
FAM63A	P5	NA	NA
CDC42SE1	P5	NA	NA
CGN	P5	NA	NA
ZNF687	P5	NA	NA
PRUNE	P5	NA	NA
MRPL9	P5	NA	NA
SCNM1	P5	NA	NA
TNFAIP8L2	P5	NA	NA
TARS2	P5	NA	NA
SNX27	P5	0.157895	0.0526316
HORMAD1	P5	NA	NA
THEM4	P5	NA	NA
GABPB2	P5	NA	NA
TCHHL1	P5	NA	NA
RPTN	P5	NA	NA
BNIPL	P5	NA	NA
RIIAD1	P5	NA	NA
THEM5	P5	NA	NA
LINGO4	P5	NA	NA
LYSMD1	P5	NA	NA
MIR554	P5	NA	NA
LOC100132111	P5	NA	NA
C2CD4D	P5	NA	NA
MIR4257	P5	NA	NA
TNFAIP8L2-SCNM1	P5	NA	NA
HSA-MIR-130B	P5	NA	NA
HSA-MIR-649	P5	NA	NA
HSA-MIR-1286	P5	NA	NA
HSA-MIR-1306	P5	NA	NA
HSA-MIR-185	P5	NA	NA
HSA-MIR-648	P5	NA	NA
HSA-MIR-3198	P5	NA	NA
ARVCF	P5	0.105263	0.0526316
ATP6V1E1	P5	NA	NA
BID	P5	NA	NA
COMT	P5	NA	NA
CRKL	P5	NA	NA
GGT3P	P5	NA	NA
GP1BB	P5	NA	NA
GSC2	P5	NA	NA
SERPIND1	P5	NA	NA
PI4KA	P5	NA	NA
SEPT5	P5	NA	NA
MAPK1	P5	0.22807	0.0701754
PRODH	P5	NA	NA
RANBP1	P5	NA	NA
SLC7A4	P5	NA	NA
SLC25A1	P5	NA	NA
TBX1	P5	NA	NA
CLDN5	P5	0	0.421053
HIRA	P5	0	0.385965
UBE2L3	P5	0.157895	0.0701754
UFD1L	P5	0	0.421053
VPREB1	P5	NA	NA
ZNF74	P5	NA	NA
DGCR6	P5	NA	NA
LZTR1	P5	NA	NA
CLTCL1	P5	NA	NA
DGCR14	P5	0.0350877	0.210526
CDC45	P5	NA	NA
TOP3B	P5	NA	NA
P2RX6	P5	NA	NA
SNAP29	P5	NA	NA
PPM1F	P5	NA	NA
DGCR2	P5	NA	NA
TXNRD2	P5	NA	NA
USP18	P5	NA	NA
HIC2	P5	NA	NA
PRAME	P5	NA	NA
TSSK2	P5	NA	NA
SDF2L1	P5	NA	NA
PPIL2	P5	NA	NA
IL17RA	P5	NA	NA
BCL2L13	P5	NA	NA
DGCR11	P5	NA	NA
DGCR9	P5	NA	NA
POM121L1P	P5	NA	NA
DGCR5	P5	NA	NA
DGCR10	P5	NA	NA
TRMT2A	P5	NA	NA
HSFY1P1	P5	NA	NA
CECR6	P5	NA	NA
CECR5	P5	0.0877193	0.0877193
CECR3	P5	NA	NA
CECR2	P5	0.0175439	0.22807
POM121L8P	P5	NA	NA
YPEL1	P5	0.157895	0.0701754
ZDHHC8	P5	NA	NA
MED15	P5	NA	NA
TUBA8	P5	0.491228	0.0350877
CECR1	P5	0.0350877	0.175439
DGCR8	P5	NA	NA
GNB1L	P5	NA	NA
PEX26	P5	0.491228	0.0350877
MICAL3	P5	NA	NA
MRPL40	P5	NA	NA
RTN4R	P5	NA	NA
C22ORF29	P5	NA	NA
THAP7	P5	NA	NA
SLC25A18	P5	NA	NA
TMEM191A	P5	NA	NA
KLHL22	P5	NA	NA
DGCR6L	P5	NA	NA
RIMBP3	P5	NA	NA
SCARF2	P5	NA	NA
GGTLC2	P5	NA	NA
LOC96610	P5	NA	NA
MGC16703	P5	0.0701754	0.22807
GAB4	P5	NA	NA
C22ORF39	P5	NA	NA
C22ORF25	P5	NA	NA
ZNF280A	P5	NA	NA
ZNF280B	P5	NA	NA
XKR3	P5	NA	NA
LOC150185	P5	NA	NA
LOC150197	P5	NA	NA
AIFM3	P5	NA	NA
RIMBP3C	P5	NA	NA
YDJC	P5	NA	NA
CCDC116	P5	NA	NA
POM121L4P	P5	NA	NA
LOC284865	P5	NA	NA
PI4KAP2	P5	NA	NA
LOC388849	P5	NA	NA
LOC400891	P5	NA	NA
BCRP2	P5	NA	NA
MIR130B	P5	NA	NA
MIR185	P5	NA	NA
THAP7-AS1	P5	NA	NA
P2RX6P	P5	NA	NA
RIMBP3B	P5	NA	NA
TMEM191C	P5	NA	NA
LOC648691	P5	NA	NA
MIR648	P5	NA	NA
TMEM191B	P5	NA	NA
PI4KAP1	P5	NA	NA
LOC729444	P5	NA	NA
MIR301B	P5	NA	NA
CECR7	P5	NA	NA
CECR5-AS1	P5	NA	NA
FLJ41941	P5	NA	NA
MIR1286	P5	NA	NA
MIR1306	P5	NA	NA
MIR3198-1	P5	NA	NA
MIR3618	P5	NA	NA
SEPT5-GP1BB	P5	NA	NA
MIR4761	P5	NA	NA
[LOC100507377]	P5	NA	NA
HSA-MIR-3123	P5	NA	NA
HSA-MIR-1537	P5	NA	NA
HSA-MIR-1182	P5	NA	NA
HSA-MIR-320B-2	P5	NA	NA
HSA-MIR-664	P5	NA	NA
HSA-MIR-194-1	P5	NA	NA
HSA-MIR-3122	P5	NA	NA
HSA-MIR-4260	P5	NA	NA
HSA-MIR-205	P5	NA	NA
HSA-MIR-29B-2	P5	NA	NA
HSA-MIR-135B	P5	NA	NA
HSA-MIR-1231	P5	NA	NA
ACTA1	P5	NA	NA
ACTN2	P5	NA	NA
ADORA1	P5	0.140351	0.0877193
PARP1	P5	0.192982	0.140351
ADSS	P5	NA	NA
AGT	P5	0.298246	0.0175439
ARF1	P5	0.263158	0
ATF3	P5	NA	NA
ATP2B4	P5	0.157895	0.157895
AVPR1B	P5	NA	NA
C4BPA	P5	0.0526316	0.298246
C4BPB	P5	NA	NA
CACNA1S	P5	0.175439	0.0350877
CAPN2	P5	0.175439	0
CD34	P5	0.578947	0
CENPF	P5	0.0701754	0.0526316
CHI3L1	P5	NA	NA
CHIT1	P5	0.140351	0.0526316
CHML	P5	0	0.719298
LYST	P5	0.122807	0.105263
CHRM3	P5	0.122807	0
CR1	P5	NA	NA
CR1L	P5	NA	NA
CR2	P5	0.105263	0.140351
CSRP1	P5	NA	NA
CTSE	P5	NA	NA
CD55	P5	NA	NA
EIF2D	P5	NA	NA
ELF3	P5	NA	NA
ELK4	P5	NA	NA
EPHX1	P5	NA	NA
EPRS	P5	NA	NA
ESRRG	P5	0.157895	0
FH	P5	NA	NA
FMOD	P5	0.175439	0.0526316
NR5A2	P5	0.140351	0.0175439
GALNT2	P5	0.421053	0
GNG4	P5	0.140351	0.0701754
GPR25	P5	0.157895	0.0350877
GUK1	P5	NA	NA
H3F3A	P5	NA	NA
HLX	P5	NA	NA
HNRNPU	P5	NA	NA
HSD11B1	P5	0.140351	0.0175439
IL10	P5	NA	NA
IRF6	P5	0.0350877	0.157895
ITPKB	P5	0.140351	0.157895
KCNH1	P5	0.122807	0.0175439
KCNK1	P5	0.140351	0.0175439
KCNK2	P5	0.157895	0.0175439
KISS1	P5	NA	NA
LAD1	P5	NA	NA
LAMB3	P5	0.175439	0.0175439
LBR	P5	0.368421	0
LGALS8	P5	NA	NA
MARK1	P5	0.0350877	0.0175439
CD46	P5	NA	NA
MDM4	P5	0.175439	0.105263
MTR	P5	0.333333	0
MYBPH	P5	NA	NA
MYOG	P5	NA	NA
PPP1R12B	P5	0.175439	0
NEK2	P5	0.140351	0.0701754
NID1	P5	NA	NA
NVL	P5	NA	NA
CDK18	P5	NA	NA
PFKFB2	P5	NA	NA
PIGR	P5	0.0701754	0.0877193
PIK3C2B	P5	0.192982	0.105263
PKP1	P5	NA	NA
PLXNA2	P5	0.157895	0
PPP2R5A	P5	0.245614	0.0350877
PRELP	P5	NA	NA
PROX1	P5	0.157895	0.0175439
PSEN2	P5	0.175439	0.0175439
PTPN7	P5	NA	NA
PTPN14	P5	0.0877193	0.0175439
RAB4A	P5	NA	NA
RABIF	P5	NA	NA
RBBP5	P5	NA	NA
REN	P5	NA	NA
RGS7	P5	0.192982	0
RNPEP	P5	0.245614	0
RYR2	P5	0.105263	0.0175439
SNRPE	P5	NA	NA
SRP9	P5	NA	NA
AURKAPS1	P5	NA	NA
TARBP1	P5	0.122807	0.122807
CNTN2	P5	NA	NA
TBCE	P5	0.245614	0.0350877
TGFB2	P5	0.157895	0
LEFTY2	P5	NA	NA
TLR5	P5	NA	NA
GPR137B	P5	NA	NA
TNNI1	P5	0.280702	0.0350877
TNNT2	P5	0.22807	0
TP53BP2	P5	0.22807	0
TRAF5	P5	0.140351	0.140351
TSNAX	P5	0.105263	0.0701754
USH2A	P5	0.0526316	0.122807
WNT9A	P5	0.350877	0
ZNF124	P5	0.140351	0.0350877
SLC30A1	P5	NA	NA
BTG2	P5	NA	NA
HIST3H3	P5	NA	NA
GNPAT	P5	1	0
DYRK3	P5	NA	NA
CDC42BPA	P5	0.140351	0.0350877
PPFIA4	P5	NA	NA
DEGS1	P5	0.263158	0
KMO	P5	NA	NA
RAB7L1	P5	NA	NA
TAF1A	P5	0.122807	0.0175439
EXO1	P5	0.0877193	0.0350877
FAIM3	P5	NA	NA
MAPKAPK2	P5	0.0877193	0.0701754
GPR37L1	P5	NA	NA
GGPS1	P5	NA	NA
SOX13	P5	NA	NA
IKBKE	P5	NA	NA
TMEM63A	P5	NA	NA
TOMM20	P5	NA	NA
URB2	P5	NA	NA
CEP170	P5	NA	NA
ZC3H11A	P5	NA	NA
TMCC2	P5	0.263158	0
LPGAT1	P5	0.0877193	0.0175439
KIF14	P5	0.122807	0.0350877
AKT3	P5	0.631579	0
BPNT1	P5	NA	NA
TIMM17A	P5	NA	NA
LRRN2	P5	NA	NA
ZNF238	P5	NA	NA
LEFTY1	P5	NA	NA
SPHAR	P5	NA	NA
CAPN9	P5	0.280702	0.0175439
KDM5B	P5	NA	NA
SDCCAG8	P5	0.403509	0
IL24	P5	NA	NA
DUSP10	P5	0.122807	0.0175439
COG2	P5	0.315789	0.0175439
PLEKHA6	P5	0.210526	0.0526316
RBM34	P5	NA	NA
KIF21B	P5	0.175439	0.0350877
NFASC	P5	0.54386	0
FBXO28	P5	0.333333	0
CAMSAP2	P5	NA	NA
SRGAP2	P5	0.614035	0
ABCB10	P5	0.175439	0.140351
ZNF281	P5	0.0526316	0.0701754
OPN3	P5	NA	NA
PHLDA3	P5	NA	NA
DSTYK	P5	NA	NA
RAB3GAP2	P5	NA	NA
LMOD1	P5	0.245614	0
TRIM58	P5	NA	NA
INTS7	P5	NA	NA
AHCTF1	P5	NA	NA
NSL1	P5	NA	NA
OR1C1	P5	0.105263	0.0175439
OR2L2	P5	NA	NA
OR2L1P	P5	NA	NA
OPTC	P5	0.157895	0.175439
RPS6KC1	P5	0.157895	0.0350877
RNU5F-1	P5	NA	NA
DIEXF	P5	NA	NA
TAF5L	P5	NA	NA
DISC2	P5	NA	NA
DISC1	P5	0.105263	0.0350877
FLVCR1	P5	NA	NA
UBE2T	P5	NA	NA
CNIH4	P5	NA	NA
PYCR2	P5	NA	NA
NENF	P5	NA	NA
IL19	P5	NA	NA
G0S2	P5	NA	NA
IL20	P5	NA	NA
RRP15	P5	NA	NA
PPPDE1	P5	NA	NA
ADIPOR1	P5	NA	NA
SCCPDH	P5	NA	NA
TRIM17	P5	NA	NA
KCTD3	P5	NA	NA
DTL	P5	NA	NA
CYB5R1	P5	NA	NA
ARID4B	P5	0.22807	0.0526316
EGLN1	P5	0.105263	0.0350877
KIAA1383	P5	0.0526316	0.0877193
LAX1	P5	NA	NA
MARCH2	P5	NA	NA
SUSD4	P5	NA	NA
KIF26B	P5	NA	NA
GPATCH2	P5	NA	NA
HEATR1	P5	NA	NA
KLHDC8A	P5	NA	NA
ETNK2	P5	NA	NA
TMEM206	P5	NA	NA
YOD1	P5	NA	NA
BATF3	P5	NA	NA
SLC30A10	P5	0.122807	0.0175439
IARS2	P5	NA	NA
IPO9	P5	NA	NA
HHAT	P5	0.105263	0.0350877
ENAH	P5	0.245614	0
NUP133	P5	NA	NA
RCOR3	P5	NA	NA
C1ORF106	P5	NA	NA
SERTAD4	P5	0.105263	0.0526316
ERO1LB	P5	NA	NA
FMN2	P5	0.122807	0.0175439
SMYD2	P5	0.122807	0.0175439
ADCK3	P5	NA	NA
ZNF695	P5	NA	NA
GJC2	P5	NA	NA
CAMK1G	P5	NA	NA
SIPA1L2	P5	0.140351	0.0175439
ZP4	P5	0.140351	0.0175439
RHOU	P5	0.175439	0.0350877
KLHL12	P5	0.22807	0.0701754
LGR6	P5	NA	NA
TFB2M	P5	NA	NA
GREM2	P5	0.192982	0.0175439
NUCKS1	P5	NA	NA
ACBD3	P5	0.192982	0.140351
SMYD3	P5	0.263158	0
MARCH1	P5	NA	NA
ARV1	P5	NA	NA
AIDA	P5	NA	NA
JMJD4	P5	NA	NA
C1ORF116	P5	NA	NA
C1ORF35	P5	NA	NA
TTC13	P5	0.280702	0.0175439
PGBD5	P5	0.421053	0
C1ORF115	P5	NA	NA
HHIPL2	P5	NA	NA
VASH2	P5	NA	NA
ZNF669	P5	NA	NA
PCNXL2	P5	0.245614	0.0175439
WDR26	P5	0.0701754	0.122807
TRAF3IP3	P5	NA	NA
OR2G3	P5	NA	NA
OR2G2	P5	NA	NA
OR2C3	P5	NA	NA
TRIM11	P5	NA	NA
NUAK2	P5	NA	NA
DDX59	P5	NA	NA
RASSF5	P5	NA	NA
MIXL1	P5	NA	NA
C1ORF124	P5	NA	NA
FCAMR	P5	NA	NA
OBSCN	P5	0.263158	0
NTPCR	P5	NA	NA
EFCAB2	P5	NA	NA
KIAA1804	P5	0.0526316	0.0877193
LINC00260	P5	NA	NA
LINC00467	P5	NA	NA
ZNF496	P5	0.140351	0.0350877
C1ORF198	P5	NA	NA
PPP1R15B	P5	NA	NA
DISP1	P5	NA	NA
SLC45A3	P5	NA	NA
WNT3A	P5	0.298246	0
NAV1	P5	0.245614	0
ANGEL2	P5	NA	NA
IGFN1	P5	NA	NA
TMEM183A	P5	NA	NA
HIST3H2A	P5	NA	NA
LEMD1	P5	NA	NA
ZNF670	P5	NA	NA
NLRP3	P5	NA	NA
SLC26A9	P5	NA	NA
FAM36A	P5	NA	NA
SNAP47	P5	NA	NA
C1ORF96	P5	NA	NA
LYPLAL1	P5	0.140351	0
OR2M5	P5	NA	NA
OR2M3	P5	NA	NA
DNAH14	P5	NA	NA
OR2B11	P5	NA	NA
ARL8A	P5	NA	NA
SYT2	P5	0.210526	0
LOC127841	P5	NA	NA
GOLT1A	P5	NA	NA
WDR64	P5	NA	NA
C1ORF131	P5	NA	NA
SPATA17	P5	NA	NA
EDARADD	P5	0.122807	0
MRPL55	P5	0.263158	0.0175439
HIST3H2BB	P5	NA	NA
TATDN3	P5	NA	NA
C1ORF74	P5	NA	NA
BROX	P5	NA	NA
SLC35F3	P5	0.175439	0.0175439
LOC148696	P5	NA	NA
LOC148709	P5	NA	NA
PTPRVP	P5	NA	NA
B3GALNT2	P5	NA	NA
MFSD4	P5	NA	NA
PM20D1	P5	NA	NA
C1ORF150	P5	NA	NA
LOC148824	P5	NA	NA
CNIH3	P5	0.421053	0
LOC149134	P5	NA	NA
SHISA4	P5	NA	NA
EXOC8	P5	NA	NA
RNF187	P5	NA	NA
C1ORF227	P5	NA	NA
FAM71A	P5	NA	NA
C1ORF55	P5	NA	NA
CNST	P5	NA	NA
C1ORF65	P5	NA	NA
PLD5	P5	NA	NA
C1ORF100	P5	NA	NA
IBA57	P5	NA	NA
TMEM9	P5	0.192982	0.0350877
SLC41A1	P5	0.0350877	0.526316
LOC255654	P5	NA	NA
SYT14	P5	0.0526316	0.0877193
C1ORF101	P5	NA	NA
OR2L13	P5	NA	NA
OR14A16	P5	NA	NA
LINC00303	P5	NA	NA
LOC284576	P5	NA	NA
LOC284578	P5	NA	NA
LOC284581	P5	NA	NA
HNRNPU-AS1	P5	NA	NA
LIN9	P5	NA	NA
VN1R5	P5	NA	NA
ZNF678	P5	NA	NA
PRSS38	P5	NA	NA
FAM58BP	P5	NA	NA
LOC339529	P5	NA	NA
LOC339535	P5	NA	NA
RD3	P5	NA	NA
OR6F1	P5	0.192982	0.0175439
OR2W3	P5	NA	NA
OR2T8	P5	NA	NA
IRF2BP2	P5	0.0526316	0.122807
MIA3	P5	NA	NA
C1ORF95	P5	NA	NA
FAM89A	P5	NA	NA
RPS10P7	P5	NA	NA
TMEM81	P5	NA	NA
CAPN8	P5	NA	NA
C1ORF31	P5	NA	NA
C1ORF229	P5	NA	NA
OR2M1P	P5	NA	NA
OR11L1	P5	NA	NA
OR2L8	P5	NA	NA
OR2AK2	P5	0	0.666667
OR2L3	P5	NA	NA
OR2M2	P5	NA	NA
C1ORF140	P5	NA	NA
FAM177B	P5	NA	NA
LOC401980	P5	NA	NA
ZNF847P	P5	NA	NA
MIR194-1	P5	NA	NA
MIR205	P5	NA	NA
MIR215	P5	NA	NA
MIR29B2	P5	NA	NA
MIR29C	P5	NA	NA
C1ORF186	P5	NA	NA
TRIM67	P5	NA	NA
MAP1LC3C	P5	NA	NA
H3F3AP4	P5	NA	NA
OR2W5	P5	NA	NA
OR13G1	P5	NA	NA
MIR135B	P5	NA	NA
C1ORF98	P5	NA	NA
DUSP5P	P5	NA	NA
C1ORF133	P5	NA	NA
LOC641515	P5	NA	NA
MIR205HG	P5	NA	NA
FLVCR1-AS1	P5	NA	NA
LOC643723	P5	NA	NA
SNRPD2P2	P5	NA	NA
RPS7P5	P5	NA	NA
TMEM183B	P5	NA	NA
SNORA14B	P5	NA	NA
SNORA36B	P5	NA	NA
SNORA77	P5	NA	NA
SNORA16B	P5	NA	NA
LOC728463	P5	NA	NA
FAM72A	P5	NA	NA
LOC730227	P5	NA	NA
LOC731275	P5	NA	NA
LOC100130093	P5	NA	NA
LOC100130331	P5	NA	NA
LOC100131234	P5	NA	NA
LOC100287814	P5	NA	NA
LGALS8-AS1	P5	NA	NA
MIR1182	P5	NA	NA
MIR1537	P5	NA	NA
MIR1231	P5	NA	NA
MIR664	P5	NA	NA
LINC00184	P5	NA	NA
TSNAX-DISC1	P5	NA	NA
MIR320B2	P5	NA	NA
ZBED6	P5	NA	NA
MIR3123	P5	NA	NA
MIR4260	P5	NA	NA
MIR3122	P5	NA	NA
MIR3620	P5	NA	NA
MIR3916	P5	NA	NA
PROX1-AS1	P5	NA	NA
KDM5B-AS1	P5	NA	NA
PPP1CB	P5	0.421053	0.105263
SNORD53	P5	NA	NA
TRMT61B	P5	NA	NA
SPDYA	P5	NA	NA
C2ORF71	P5	NA	NA
SNORD92	P5	NA	NA
HSA-MIR-92A-1	P5	NA	NA
MIR17	P5	NA	NA
MIR18A	P5	NA	NA
MIR19A	P5	NA	NA
MIR19B1	P5	NA	NA
MIR20A	P5	NA	NA
MIR92A1	P5	NA	NA
MIR17HG	P5	NA	NA
[LIG4]	P5	NA	NA
HSA-MIR-3186	P5	NA	NA
HSA-MIR-1250	P5	NA	NA
HSA-MIR-4316	P5	NA	NA
HSA-MIR-636	P5	NA	NA
HSA-MIR-635	P5	NA	NA
HSA-MIR-548D-2	P5	NA	NA
HSA-MIR-634	P5	NA	NA
HSA-MIR-4315-2	P5	NA	NA
HSA-MIR-633	P5	NA	NA
HSA-MIR-21	P5	NA	NA
HSA-MIR-301A	P5	NA	NA
HSA-MIR-142	P5	NA	NA
AANAT	P5	NA	NA
ACOX1	P5	0.298246	0.105263
ACTG1	P5	NA	NA
BIRC5	P5	NA	NA
APOH	P5	0	0.473684
ARHGDIA	P5	NA	NA
CA4	P5	NA	NA
CACNG1	P5	NA	NA
CD7	P5	NA	NA
CD79B	P5	NA	NA
CDK3	P5	NA	NA
CLTC	P5	NA	NA
COX11	P5	0.0175439	0.0701754
CSH1	P5	0.105263	0.315789
CSH2	P5	NA	NA
CSHL1	P5	NA	NA
CSNK1D	P5	NA	NA
SLC25A10	P5	NA	NA
CYB561	P5	NA	NA
ACE	P5	NA	NA
DDX5	P5	NA	NA
ERN1	P5	0.157895	0.245614
EVPL	P5	NA	NA
BPTF	P5	NA	NA
FASN	P5	NA	NA
FDXR	P5	NA	NA
FOXJ1	P5	NA	NA
GAA	P5	NA	NA
GALK1	P5	NA	NA
GCGR	P5	NA	NA
GH1	P5	NA	NA
GH2	P5	NA	NA
UTS2R	P5	NA	NA
GPS1	P5	NA	NA
GRB2	P5	0.105263	0.350877
GRIN2C	P5	NA	NA
H3F3B	P5	0.0350877	0.0175439
HLF	P5	0.105263	0.0175439
ICAM2	P5	NA	NA
ICT1	P5	NA	NA
FOXK2	P5	NA	NA
ITGB4	P5	0.298246	0.0877193
KCNJ2	P5	0.0350877	0
KCNJ16	P5	0.0175439	0.105263
KPNA2	P5	NA	NA
LGALS3BP	P5	NA	NA
LLGL2	P5	NA	NA
LPO	P5	NA	NA
MAFG	P5	NA	NA
MAP3K3	P5	NA	NA
MPO	P5	NA	NA
TRIM37	P5	NA	NA
NPTX1	P5	NA	NA
P4HB	P5	NA	NA
PDE6G	P5	NA	NA
PECAM1	P5	NA	NA
SEPT4	P5	NA	NA
PRKAR1A	P5	NA	NA
PRKCA	P5	0.105263	0.105263
MAP2K6	P5	0	0.210526
PRPSAP1	P5	NA	NA
PSMC5	P5	NA	NA
PSMD12	P5	NA	NA
PYCR1	P5	NA	NA
PCYT2	P5	NA	NA
RAC3	P5	NA	NA
RAD51C	P5	0.824561	0
RFNG	P5	NA	NA
RPL38	P5	NA	NA
MRPL12	P5	NA	NA
RPS6KB1	P5	NA	NA
SCN4A	P5	NA	NA
SEC14L1	P5	NA	NA
SECTM1	P5	NA	NA
SRSF1	P5	NA	NA
SRSF2	P5	NA	NA
SGSH	P5	NA	NA
SMARCD2	P5	NA	NA
SUMO2	P5	NA	NA
SOX9	P5	0.122807	0.0701754
SRP68	P5	NA	NA
SSTR2	P5	0.122807	0.0526316
SUPT4H1	P5	NA	NA
TBCD	P5	NA	NA
TBX2	P5	NA	NA
TIMP2	P5	0.105263	0.280702
TK1	P5	NA	NA
TRIM25	P5	NA	NA
VEZF1	P5	NA	NA
COIL	P5	NA	NA
AKAP1	P5	0.0877193	0.0701754
EPX	P5	NA	NA
AXIN2	P5	0.122807	0.122807
PPM1D	P5	NA	NA
DGKE	P5	0.0877193	0.0877193
CBX4	P5	NA	NA
DNAH17	P5	NA	NA
RGS9	P5	0.122807	0.0877193
GALR2	P5	NA	NA
SPHK1	P5	NA	NA
SOCS3	P5	NA	NA
MTMR4	P5	NA	NA
SLC16A6	P5	NA	NA
SLC16A5	P5	NA	NA
SLC16A3	P5	NA	NA
SYNGR2	P5	NA	NA
HGS	P5	NA	NA
NOG	P5	0.105263	0.140351
BZRAP1	P5	NA	NA
CYTH1	P5	NA	NA
SLC9A3R1	P5	0.315789	0
COG1	P5	NA	NA
RECQL5	P5	NA	NA
PGS1	P5	0.105263	0.175439
TBX4	P5	NA	NA
AATK	P5	NA	NA
KIAA0195	P5	NA	NA
EIF4A3	P5	NA	NA
MRC2	P5	NA	NA
HELZ	P5	NA	NA
MED13	P5	NA	NA
TOM1L1	P5	0.0175439	0.0701754
ALYREF	P5	NA	NA
DCAF7	P5	NA	NA
ABCA10	P5	0.0701754	0.0877193
ABCA9	P5	NA	NA
ABCA8	P5	0.0526316	0.0350877
BAIAP2	P5	NA	NA
ATP5H	P5	NA	NA
APPBP2	P5	0	0.807018
ST6GALNAC2	P5	NA	NA
GNA13	P5	NA	NA
SEPT9	P5	NA	NA
CD300C	P5	NA	NA
RAB40B	P5	NA	NA
TLK2	P5	NA	NA
POLG2	P5	NA	NA
CD300A	P5	NA	NA
TMC6	P5	NA	NA
DDX42	P5	NA	NA
PPM1E	P5	NA	NA
ARSG	P5	NA	NA
AZI1	P5	NA	NA
GGA3	P5	NA	NA
JMJD6	P5	NA	NA
EXOC7	P5	NA	NA
ABCA6	P5	0.0701754	0.0877193
ABCA5	P5	0.0350877	0.0701754
KCTD2	P5	NA	NA
MMD	P5	NA	NA
WBP2	P5	NA	NA
CDC42EP4	P5	NA	NA
FSCN2	P5	NA	NA
NOL11	P5	NA	NA
TANC2	P5	NA	NA
NAT9	P5	NA	NA
PITPNC1	P5	0.0175439	0.561404
NARF	P5	NA	NA
OR4D1	P5	NA	NA
CACNG5	P5	NA	NA
CACNG4	P5	0.105263	0.0877193
SAP30BP	P5	NA	NA
NT5C	P5	NA	NA
CDR2L	P5	NA	NA
MRPS7	P5	NA	NA
UTP18	P5	NA	NA
RNFT1	P5	NA	NA
HN1	P5	NA	NA
TUBD1	P5	NA	NA
DCXR	P5	NA	NA
TACO1	P5	NA	NA
AMZ2	P5	NA	NA
ANAPC11	P5	NA	NA
SIRT7	P5	NA	NA
MRPS23	P5	0.0526316	0.54386
PTRH2	P5	NA	NA
SDK2	P5	0.280702	0.0350877
FAM20A	P5	0.0526316	0.122807
MBTD1	P5	0	0.719298
BCAS3	P5	0.0701754	0.0526316
TMEM104	P5	NA	NA
RNF43	P5	NA	NA
MKS1	P5	NA	NA
C17ORF80	P5	NA	NA
CCDC40	P5	NA	NA
WIPI1	P5	NA	NA
SMG8	P5	NA	NA
TMEM100	P5	NA	NA
MSX2P1	P5	NA	NA
NPLOC4	P5	NA	NA
PRR11	P5	NA	NA
ST6GALNAC1	P5	0.192982	0
TEX2	P5	NA	NA
GPRC5C	P5	NA	NA
TEX14	P5	NA	NA
WDR45L	P5	0.122807	0.298246
CA10	P5	0	0.0350877
CCDC47	P5	NA	NA
CBX8	P5	NA	NA
MIF4GD	P5	NA	NA
INTS2	P5	NA	NA
CASKIN2	P5	NA	NA
RPTOR	P5	NA	NA
BAHCC1	P5	NA	NA
USP36	P5	NA	NA
RNF213	P5	NA	NA
TNRC6C	P5	0.298246	0.0175439
PCTP	P5	0.0526316	0.0350877
SCPEP1	P5	NA	NA
SLC25A19	P5	NA	NA
UBE2O	P5	NA	NA
HEATR6	P5	NA	NA
DUS1L	P5	NA	NA
FN3K	P5	NA	NA
DNAI2	P5	NA	NA
SMURF2	P5	NA	NA
ENGASE	P5	NA	NA
MRPL38	P5	NA	NA
ASPSCR1	P5	NA	NA
CARD14	P5	NA	NA
MFSD11	P5	NA	NA
C17ORF62	P5	NA	NA
ARMC7	P5	NA	NA
CHMP6	P5	NA	NA
RHBDF2	P5	NA	NA
DHX40	P5	NA	NA
FN3KRP	P5	NA	NA
C17ORF101	P5	NA	NA
ZNF750	P5	NA	NA
NUP85	P5	NA	NA
MYO15B	P5	NA	NA
C17ORF70	P5	NA	NA
LIMD2	P5	NA	NA
KCNH6	P5	0.0526316	0.438596
VMP1	P5	0.175439	0.157895
TSPAN10	P5	NA	NA
BRIP1	P5	0.245614	0
QRICH2	P5	NA	NA
KIF2B	P5	0	0.0350877
USP32	P5	NA	NA
CBX2	P5	NA	NA
FAM104A	P5	NA	NA
MGC16275	P5	NA	NA
FBF1	P5	NA	NA
UNK	P5	NA	NA
CEP95	P5	NA	NA
TRIM47	P5	NA	NA
STRADA	P5	NA	NA
C17ORF72	P5	NA	NA
MAFG-AS1	P5	NA	NA
OTOP2	P5	NA	NA
TTYH2	P5	NA	NA
CYGB	P5	NA	NA
RNF157	P5	NA	NA
C1QTNF1	P5	NA	NA
PPP1R27	P5	NA	NA
FTSJ3	P5	NA	NA
METTL23	P5	NA	NA
HSF5	P5	NA	NA
OR4D2	P5	NA	NA
MSI2	P5	0.333333	0.0526316
SLC38A10	P5	NA	NA
CANT1	P5	NA	NA
USH1G	P5	NA	NA
CD300LB	P5	NA	NA
KIF19	P5	NA	NA
C17ORF64	P5	NA	NA
TBC1D16	P5	NA	NA
AFMID	P5	NA	NA
DYNLL2	P5	NA	NA
MGAT5B	P5	NA	NA
C17ORF56	P5	NA	NA
B3GNTL1	P5	NA	NA
RBFOX3	P5	NA	NA
CD300LF	P5	NA	NA
C17ORF77	P5	NA	NA
TCAM1P	P5	NA	NA
EFCAB3	P5	NA	NA
LOC146880	P5	NA	NA
NOTUM	P5	NA	NA
TMC8	P5	NA	NA
ANKFN1	P5	NA	NA
MARCH10	P5	NA	NA
CEP112	P5	NA	NA
STRA13	P5	NA	NA
LRRC45	P5	NA	NA
SLC39A11	P5	0.105263	0.0175439
AMZ2P1	P5	NA	NA
TRIM65	P5	NA	NA
UNC13D	P5	NA	NA
MTVR2	P5	NA	NA
STXBP4	P5	0.0877193	0.0175439
MYADML2	P5	NA	NA
NPB	P5	NA	NA
LINC00469	P5	NA	NA
FADS6	P5	NA	NA
C17ORF28	P5	NA	NA
TSEN54	P5	NA	NA
FAM100B	P5	NA	NA
TMEM235	P5	NA	NA
CCDC57	P5	NA	NA
HEXDC	P5	NA	NA
C17ORF58	P5	NA	NA
MILR1	P5	NA	NA
C17ORF47	P5	NA	NA
SLC26A11	P5	NA	NA
ENDOV	P5	NA	NA
GDPD1	P5	NA	NA
C17ORF89	P5	NA	NA
LINC00482	P5	NA	NA
TMEM105	P5	NA	NA
METRNL	P5	NA	NA
RAB37	P5	0.333333	0
METTL2A	P5	NA	NA
C17ORF67	P5	NA	NA
ENPP7	P5	0.140351	0.0350877
C17ORF90	P5	NA	NA
CCDC137	P5	NA	NA
ARL16	P5	NA	NA
CD300E	P5	NA	NA
NACA2	P5	NA	NA
OTOP3	P5	NA	NA
SKA2	P5	NA	NA
FAM195B	P5	NA	NA
GPR142	P5	NA	NA
ZACN	P5	NA	NA
LRRC37A3	P5	NA	NA
RNF126P1	P5	NA	NA
YPEL2	P5	NA	NA
C17ORF82	P5	NA	NA
BTBD17	P5	NA	NA
AATK-AS1	P5	NA	NA
FLJ43681	P5	NA	NA
KCNJ2-AS1	P5	NA	NA
LINC00511	P5	NA	NA
LOC400620	P5	NA	NA
FLJ45079	P5	NA	NA
TEX19	P5	NA	NA
CUEDC1	P5	NA	NA
MIR142	P5	NA	NA
MIR21	P5	NA	NA
MIR301A	P5	NA	NA
MXRA7	P5	NA	NA
TBC1D3P2	P5	NA	NA
PLEKHM1P	P5	NA	NA
LOC440461	P5	NA	NA
FLJ90757	P5	NA	NA
MIR338	P5	NA	NA
CPSF4L	P5	NA	NA
C17ORF109	P5	NA	NA
LOC645638	P5	NA	NA
TBC1D3P1-DHX40P1	P5	NA	NA
LOC653653	P5	NA	NA
LINC00338	P5	NA	NA
SCARNA20	P5	NA	NA
SCARNA16	P5	NA	NA
SNORA76	P5	NA	NA
SNORD1A	P5	NA	NA
SNORD1B	P5	NA	NA
SNORD1C	P5	NA	NA
SNORD104	P5	NA	NA
MIR634	P5	NA	NA
MIR635	P5	NA	NA
MIR636	P5	NA	NA
MIR657	P5	NA	NA
LOC729683	P5	NA	NA
PRCD	P5	NA	NA
MIR454	P5	NA	NA
SNORA38B	P5	NA	NA
C17ORF110	P5	NA	NA
LOC100131096	P5	NA	NA
CD300LD	P5	NA	NA
TEN1	P5	NA	NA
C17ORF99	P5	NA	NA
LOC100287042	P5	NA	NA
LOC100294362	P5	NA	NA
MIR1250	P5	NA	NA
MIR4316	P5	NA	NA
MIR3065	P5	NA	NA
MIR548W	P5	NA	NA
MIR3186	P5	NA	NA
MIR4315-2	P5	NA	NA
MIR4315-1	P5	NA	NA
LOC100499466	P5	NA	NA
LOC100499467	P5	NA	NA
MIR3614	P5	NA	NA
MIR3678	P5	NA	NA
MIR3615	P5	NA	NA
LOC100506650	P5	NA	NA
LOC100506779	P5	NA	NA
LOC100507218	P5	NA	NA
LOC100507246	P5	NA	NA
LOC100507351	P5	NA	NA
LOC100507410	P5	NA	NA
TEN1-CDK3	P5	NA	NA
MIR4739	P5	NA	NA
MIR4729	P5	NA	NA
MIR4737	P5	NA	NA
MIR4736	P5	NA	NA
MIR4738	P5	NA	NA
MIR4740	P5	NA	NA
MIR4524A	P5	NA	NA
MIR4730	P5	NA	NA
MIR3064	P5	NA	NA
MIR5047	P5	NA	NA
LOC100653515	P5	NA	NA
HSA-MIR-2117	P5	NA	NA
ARL4D	P5	NA	NA
DHX8	P5	NA	NA
DUSP3	P5	NA	NA
ETV4	P5	0.298246	0.0350877
FZD2	P5	NA	NA
GRN	P5	NA	NA
ITGA2B	P5	NA	NA
MEOX1	P5	0.298246	0.0350877
MPP2	P5	NA	NA
MPP3	P5	0.192982	0.0175439
PPY	P5	NA	NA
PYY	P5	NA	NA
SLC4A1	P5	NA	NA
UBTF	P5	NA	NA
HDAC5	P5	NA	NA
RUNDC3A	P5	NA	NA
GPATCH8	P5	NA	NA
FAM215A	P5	NA	NA
SOST	P5	NA	NA
SLC25A39	P5	NA	NA
ATXN7L3	P5	NA	NA
C17ORF53	P5	NA	NA
TMUB2	P5	NA	NA
TMEM101	P5	NA	NA
G6PC3	P5	NA	NA
ASB16	P5	NA	NA
LSM12	P5	NA	NA
CD300LG	P5	NA	NA
NAGS	P5	NA	NA
C17ORF105	P5	NA	NA
FAM171A2	P5	NA	NA
C17ORF65	P5	NA	NA
LOC100130581	P5	NA	NA
MIR2117	P5	NA	NA
SDK1	P5	0.0350877	0.0701754
PREX1	P5	0.421053	0
LINC00494	P5	NA	NA
VAMP8	P5	NA	NA
VAMP5	P5	NA	NA
IMMT	P5	0.350877	0.0350877
MRPL35	P5	NA	NA
PTCD3	P5	NA	NA
LOC90784	P5	NA	NA
LOC284950	P5	NA	NA
C2ORF68	P5	NA	NA
SNORD94	P5	NA	NA
MIR4779	P5	NA	NA
PTPRG	P5	0.0350877	0.0175439
CHL1	P5	0.0175439	0.175439
CDKN2A	P5	NA	NA
CDKN2B	P5	0	0.350877

## Sheet: Table_3_Reference
Paper number	Paper Title	PUBMED ID
P1	Comprehensive genomic analysis of rhabdomyosarcoma reveals a landscape of alterations affecting a common genetic axis in fusion-positive and fusion-negative tumors	24436047
P2	Characterization of genetic lesions inrhabdomyosarcoma using a high-density singlenucleotide polymorphism array	23578105
P3	A study of alveolar rhabdomyosarcoma copy number alterations by single nucleotide polymorphism analysis.	24614150
P4	Analysis of Molecular Cytogenetic Alteration in Rhabdomyosarcoma by Array Comparative Genomic Hybridization	24743780
P5	Integrated genetic and epigenetic analysis defines novel molecular subgroups in rhabdomyosarcoma	26138366
